# Supplementary material for: Test-retest reliability of the KINARM end-point robot for assessment of sensory, motor and neurocognitive function in young adult athletes
Source: PLoS One. 2018 Apr 24;13(4):e0196205. doi: 10.1371/journal.pone.0196205 (PMC5915777; doi:10.1371/journal.pone.0196205)
Supplement: S1 File — (XLSX) [file pone.0196205.s001.xlsx]

## Sheet: VGRdom
Subject	team_code	Study_1WithinSeason_2YeartoYear	Age	Sex	Handedness	Visual_acuity	Time_btw_Exam1_2	Time_btw_Exam2_3	PS1	PS2	PS3	RT1	RT2	RT3	IDE1	IDE2	IDE3	IDR1	IDR2	IDR3	NSP1	NSP2	NSP3	MMSD1	MMSD2	MMSD3	MT1	MT2	MT3	PLR1	PLR2	PLR3	MaxSp1	MaxSp2	MaxSp3	TaskScore1	TaskScore2	TaskScore3
1	Varsity Football	1	18	M	R	L: 20/20, R: 20/25 (uncorrected)	25	337	1.3176	-0.0347478	-0.598709	0.887864	-0.083064	0.887864	1.97315	0.0307375	-0.511906	-0.755785	0.434862	0.904744	-1.65549	-0.343172	-0.66593	0.295358	-0.210002	-0.405702	-1.19063	1.49045	-0.487231	0.307584	-0.0756029	0.188136	0.700323	-0.759872	0.409394	1.27814	0.634655	0.144912
2	Varsity Hockey	1	21	M	R	L: 20/25, R: 20/20 (corrected)	100	264	-0.345214	-0.841343	-0.370966	1.0392	-0.292425	0.0416798	0.362851	-0.927459	-3.16477	-0.803963	0.603465	3.15522	0.790854	-0.686552	-3.64072	-0.725085	-1.26219	-2.63109	2.08749	1.09264	1.14278	-1.1304	-1.43605	-2.10697	-1.74885	-1.12493	-1.88432	1.59682	0.35684	0.705738
3	Varsity Hockey	1	23	M	L	L: 20/20, R: 20/20 (uncorrected)	100	274	-0.262436	-1.1216	0.655128	0.522108	-0.18617	-0.346798	-0.99859	-2.12864	-1.17348	1.13009	0.762287	1.76848	-1.32174	-1.49178	-1.27621	-2.47669	-1.31357	-2.48522	1.34439	0.413272	1.05308	-2.26544	-0.891622	-1.70772	-2.13556	-1.10618	-1.63774	0.987458	0.176755	0.670406
4	Varsity Football	1	19	M	R	L: 20/13, R: 20/15 (uncorrected)	26	338	1.01807	0.0592452	-0.246555	-1.00966	-0.346798	-0.515245	-0.419558	-0.130878	-0.192317	-0.292261	1.0413	0.507498	0.224427	-1.14778	0.397793	0.649958	-0.675557	-0.505401	-1.75617	0.0294558	-0.386669	-0.137195	-1.40823	-0.973623	1.56312	-0.314264	0.010407	0.385116	0.06761	0.0770487
5	Varsity Football	1	19	m	R	L: 20/20, R: 20/20 (uncorrected)	32	332	1.59611	0.752221	-0.164208	0.209189	1.35828	1.83521	-1.22524	-0.951297	-0.656997	0.033066	0.241334	-0.185355	-0.432493	-0.195394	0.830856	0.820351	0.409441	0.0789956	-0.55486	-0.891568	-0.0910995	0.567855	0.206252	0.26931	-0.133036	0.179388	0.543823	0.78932	0.602815	0.860436
6	Varsity Hockey	1	22	M	R	L: 20/20, R: 20/20 (uncorrected)	100	274	0.454798	-0.482655	-1.34167	-1.21535	-1.21535	-1.43447	1.2885	0.657868	-1.84354	-1.34958	0.376885	0.569498	1.61893	0.673758	0.545381	1.22861	-0.592656	-0.219744	-0.453593	-0.597372	0.211476	0.872791	-0.463414	-0.749814	1.27896	0.586961	0.130327	1.47934	0.166063	0.0784905
7	Varsity Football	1	21	M	R	L: 20/20, R: 20/25 (uncorrected)	27	335	-0.0483256	1.38224	-0.205421	-1.35983	-0.429994	-0.18617	0.854457	-0.402704	-1.37071	-0.332616	0.482525	0.486172	0.246399	-1.00112	0.409029	0.743703	0.167119	-0.982882	-0.26242	-0.847731	0.250604	0.441513	-0.512929	-1.39366	0.415831	-0.0671706	-0.0873904	0.536268	0.332993	0.108013
8	Varsity Football	1	18	M	R	L: 20/20, R: 20/20 (uncorrected)	29	335	0.599959	1.6119	-0.234558	-0.160106	0.564643	-0.108556	-0.246572	1.01787	1.20474	0.220574	-1.35761	-1.5864	0.356	0.18978	1.49948	0.270692	1.77183	1.51586	-0.274773	-2.45707	-0.415891	-0.251136	0.611861	1.41933	0.545919	1.97923	2.32095	0.258881	1.58198	1.65907
9	Varsity Football	1	20	M	R	L: 20/20, R: 20/20 (uncorrected)	27	337	0.343091	0.227078	0.031778	0.255621	0.564643	0.324144	1.07507	-1.14167	-1.45499	-0.537014	0.0950653	1.17984	0.327474	-0.275309	-1.50596	0.48528	-0.645205	-1.12878	0.274007	-0.241865	0.485993	0.61048	-1.32975	-1.36249	0.232334	-0.228515	-0.974567	0.840148	0.167123	0.252878
10	Varsity Football	1	18	M	R	L: 20/15, R: 20/15 (uncorrected)	30	335	-1.88124	-1.16925	-1.19778	-0.238891	-0.346798	-1.14538	0.206787	-2.21992	-1.54951	0.818284	1.41693	1.86934	0.15495	1.20378	-0.672733	-1.23767	-2.92237	-2.7161	0.0414301	0.535444	-0.665784	-1.02984	-2.02106	-2.28621	0.256171	0.0609287	0.271626	0.0609266	0.246873	0.00016025
11	Varsity Football	1	22	M	R	L: 20/25, R: 20/25 (uncorrected)	27	336	1.64453	-0.564402	-0.358852	2.28438	1.47521	1.52421	1.78511	-0.716431	-0.363416	-1.52145	-0.225607	-0.0747967	0.823238	-0.501184	0.833575	0.984791	0.250586	-0.908874	-1.3415	-1.44345	1.23878	0.455376	-0.109878	-1.09045	0.998764	0.728589	-0.798305	2.09472	0.409601	1.0077
12	Varsity Football	1	23	M	R	L: 20/20, R: 20/20 (uncorrected)	28	337	-0.78013	-2.26132	-0.508742	0.606676	1.0392	1.07607	-2.93521	-2.57503	-2.82186	1.59204	1.99823	2.18211	-1.76428	0.327792	-1.12113	-1.68488	-2.01595	-3.36334	0.565754	1.04587	1.41768	-1.78225	-1.99709	-2.12762	-1.01538	-1.24515	-1.66712	0.272887	0.682348	0.905308
13	Varsity Football	1	18	M	R	L: 20/15, R: 20/15 (uncorrected)	29	334	-0.593646	0.858867	0.351271	1.63606	1.95266	2.36293	3.75674	2.30661	2.34048	-3.30959	-2.00418	-2.03665	3.43895	2.46302	1.92576	0.948919	0.765187	1.55473	0.463086	-0.708791	0.0971178	1.35939	0.792329	1.42598	2.23862	1.93156	2.18846	3.42362	2.47667	2.63386
14	Varsity Football	1	18	M	R	L: 20/20, R: 20/20 (uncorrected)	26	338	0.952693	1.23985	0.860146	1.50795	2.08052	1.82026	-0.734993	0.638728	1.05181	-0.638917	-0.564717	-1.0708	-0.0528137	0.550796	1.04269	0.247435	0.807688	0.619141	-1.5136	-2.04003	-1.87745	-0.619257	0.492932	0.43915	0.437533	1.51209	1.7797	0.74019	1.42431	1.46645
15	Varsity Football	1	19	M	R	L: 20/15, R: 20/15 (corrected)	27	337	-0.16382	-0.287471	-0.0584974	0.479059	0.162138	0.564643	-0.224543	-1.4873	-0.553347	-0.336323	0.761481	0.898692	-0.921119	-0.908719	-0.705932	0.0814573	-0.265104	-0.262833	0.0494048	-0.563347	0.520254	0.0901847	-0.634257	-0.502659	0.134633	0.25338	-0.0200221	0.265925	0.0238387	0.192987
16	Varsity Football	1	18	M	R	L: 20/25, R: 20/30 (uncorrected)	27	336	1.25237	-1.60226	0.466725	1.21991	-0.847313	0.500649	1.16897	0.240627	-1.57943	-0.425733	-0.373844	0.867012	1.14109	0.0172179	-0.980867	-0.16159	0.172775	-0.682638	-0.0588057	0.309008	0.355483	0.290266	-0.288268	-1.03221	0.793604	-0.238709	-0.703192	1.24104	0.269423	0.275351
17	Varsity Hockey	1	23	M	R	L: 20/30, R: 20/40 (uncorrected)	100	264	0.18449	0.672509	-0.320759	1.8944	0.709649	0.770041	-1.15494	-0.349276	-2.54581	0.20054	0.270046	0.850785	1.0087	-0.0450588	0.195319	-0.217269	-0.629959	-1.45115	-0.904759	-1.14539	-1.47145	-0.521053	-1.07761	-1.85777	0.432602	0.456911	0.375642	0.788605	0.211823	0.0797952
18	Varsity Football	1	22	M	R	L: 20/20, R: 20/20 (uncorrected)	29	336	1.44793	0.641636	0.199171	1.45873	0.606676	-0.486593	2.34391	-0.353959	0.329405	-1.48218	0.206951	-0.43823	-0.283655	-0.881883	0.539741	1.91925	0.0902003	0.513865	-1.17704	-0.374172	-0.328487	1.70345	-0.427045	0.913497	1.55106	-0.247732	0.704753	2.28883	0.302303	0.585204
19	Varsity Hockey	1	23	M	R	L: 20/20, R: 20/20 (uncorrected)	98	266	0.695232	0.676898	-0.557911	-0.879167	-1.00966	-0.662205	-0.215696	-1.67363	-0.733512	1.29931	1.76355	3.15522	-1.31494	-1.15188	-3.00731	-0.606114	-0.672045	-1.76125	-1.08241	-0.865242	-1.10037	-0.822549	-1.07296	-1.6841	0.161241	-0.192308	-0.487896	0.051732	0.0473965	0.00960023
20	Varsity Football	1	20	M	R	L: 20/50, R: 20/50 (uncorrected)	31	333	-1.57949	-0.961317	0.622834	0.887864	1.11257	0.435483	1.06376	-0.329594	-0.0201808	-1.56605	0.814961	-0.179604	1.01407	-0.321686	-0.686729	0.84034	-0.51866	0.714178	0.0772657	-0.26242	-1.16799	0.697157	-0.209242	0.388919	0.449909	0.102953	0.816932	1.32163	0.20947	0.435318
21	Varsity Football	1	18	M	R	L: 20/15, R: 20/15 (uncorrected)	28	336	-0.0467231	-0.0482755	-0.504997	1.6674	0.162138	1.09437	0.787795	-0.287557	-0.415367	0.289549	0.308639	0.0142364	-0.0528137	0.296712	-0.566724	-0.848439	0.23931	0.486043	0.340015	0.320647	-0.537909	-0.919437	0.126922	0.0911628	-0.417637	0.0227343	0.553114	0.784389	0.31295	0.338788
22	Varsity Hockey	1	21	M	R	L: 20/20, R: 20/20 (uncorrected)	98	249	-0.891689	-1.42896	-0.662681	-1.92151	-2.82348	-2.05544	0.721957	-1.53937	-1.786	0.245601	2.08897	1.03941	0.138855	-0.334307	0.503442	-0.623785	-2.70438	-1.07546	-0.270654	0.804983	0.671121	-0.388688	-2.3332	-1.11432	0.0117727	-1.32431	-0.302863	0.144711	0.296245	0.141528
23	Varsity Football	1	23	M	R	L: 20/25, R: 20/40 (uncorrected)	27	337	1.41407	1.33944	1.91439	-0.134236	-0.722798	-0.692367	0.232171	0.73928	0.432422	-0.445706	-0.164906	0.0936941	0.370945	0.959953	-1.67445	1.03485	1.12245	0.770774	-0.791042	-1.50891	-3.22302	0.452235	0.749898	0.139856	0.842366	1.20906	1.84351	0.874036	1.05696	0.780065
24	Varsity Football	1	19	M	R	L: 20/20, R: 20/25 (uncorrected)	26	337	0.450218	-0.5713	0.570283	1.25499	0.907132	0.522108	0.0257991	-1.95511	-1.5785	3.15522	2.67761	1.87299	-2.69679	-2.37763	-1.02087	-2.10672	-2.46584	-1.72867	-2.07489	1.5627	-0.428443	-1.59046	-2.67242	-2.15728	0.207072	-2.24798	-0.496972	0.263363	1.17371	0.157912
25	Varsity Hockey	1	22	M	R	L: 20/20, R: 20/20 (uncorrected)	97	266	-0.992992	0.0167182	-1.62343	1.07607	-0.108556	0.809745	-2.03248	-1.67337	-1.32636	1.75183	1.78431	1.73479	-1.02872	-1.90817	-1.3282	-1.66516	-1.85031	-1.89326	0.595972	0.459263	1.3514	-1.99596	-1.86562	-2.18226	-0.965701	-1.42607	-1.56251	0.388392	0.336465	0.746488
26	Varsity Football	2	18	m	L	L: 20/15, R: 20/15 (uncorrected)	364	364	-0.291899	-0.348459	0.294403	-0.632304	0.479059	-1.00966	0.641231	-1.08008	0.406119	-1.53111	0.999082	-0.0526767	1.21337	-1.70257	0.447798	1.28991	0.507724	0.547602	0.305125	-1.36919	-0.0346551	1.58655	-0.0890764	0.572527	0.862772	0.421214	0.877477	1.47813	0.102982	0.46185
27	Varsity Football	2	18	m	R	L: 20/15, R: 20/25 (uncorrected)	364	364	0.380267	-0.493428	-0.780335	0.27861	-0.692367	-1.07684	-1.4822	-1.16445	-2.16748	1.18538	0.932316	0.711628	0.226234	0.618077	0.327474	-1.9443	-1.87642	-2.09096	0.466907	0.187925	0.588426	-1.85199	-1.85674	-2.06448	-0.909316	-0.91143	-1.13527	0.353732	0.214723	0.277027
28	Varsity Football	2	19	m	R	L: 20/30, R: 20/25 (uncorrected)	364	364	0.0642069	1.24648	1.29261	0.391366	1.35828	0.809745	-0.362167	-0.0417966	-0.894772	-0.380215	0.582763	0.311127	0.510794	0.447798	0.301599	0.35423	-0.85895	-0.717398	-0.537909	-1.44345	-1.27262	0.277962	-0.90966	-0.80163	0.386269	0.990302	1.1375	0.401437	0.63405	0.4192
29	Varsity Football	2	19	m	R	L: 20/30, R: 20/40 (uncorrected)	364	329	-0.920213	0.446965	-0.872906	-0.632304	-1.39694	-0.573276	0.0267258	-0.347635	-1.06961	-2.72932	0.38842	0.882877	3.06094	-0.0627858	1.3823	-2.05304	-1.19176	-1.19666	2.51548	0.5922	1.33038	-2.37043	-1.34924	-1.61668	-2.05072	-1.74911	-1.51727	2.69411	0.637105	0.927842
30	National Luge	2	20	f	R	L: 20/20, R: 20/25 (uncorrected)	378	341	-0.048857	1.03427	-1.78308	-1.58899	-1.83518	-1.07684	0.637484	0.257293	-0.375071	0.492276	0.446187	0.31713	-0.472494	-0.589318	0.0316502	-0.324711	-0.975522	-0.528238	-0.453593	0.0533899	0.195781	-0.208943	-0.254462	0.501641	0.631376	0.164447	0.200507	0.0936524	0.245482	0.118744
31	National Skeleton	2	28	f	R	not collected	249	79	-1.44962	-1.39176	0.126687	-0.632304	1.16663	-0.00768561	0.0150524	-0.905489	0.168362	1.28224	1.46033	1.33618	-0.110319	-0.422802	-0.578685	-0.921323	-1.59632	-1.07515	0.911534	0.622338	0.420952	-0.986957	-1.74084	-1.17008	-0.673073	-1.11093	-0.68219	0.238058	0.494654	0.227742
32	Varsity Football	2	19	m	R	L: 20/25, R: 20/25 (uncorrected)	365	365	0.47538	0.3097	0.596914	-0.346798	-0.319504	-0.753504	0.666246	0.627778	2.16104	-2.26862	-1.8843	-2.43908	3.2797	2.29292	3.24263	1.28659	1.38341	0.88583	0.219315	-1.44345	-1.11385	1.45794	1.1539	0.888416	2.01737	2.27425	2.51981	2.40324	1.81844	2.52006
33	National Bobsled	2	27	m	R	L: 20/15, R: 20/20 (uncorrected)	383	281	-0.798902	-0.260352	-0.173728	0.0903598	-0.458178	-0.374308	0.461371	-0.574811	-1.05257	0.194393	0.875593	1.09466	0.623229	-0.110319	0.223429	-0.313902	-1.02652	-2.61664	-1.45277	-0.904759	-0.51676	-0.785273	-1.53424	-2.54727	0.550037	0.223008	-0.580172	0.170485	0.00985916	0.0729584
34	National Skeleton	2	28	m	A	L: 20/20, R: 20/20 (uncorrected)	377	336	1.46908	1.37689	-0.069873	0.0170837	-0.573276	0.68929	1.1237	0.844721	-0.461436	-1.01092	0.573316	0.281711	-0.667826	-1.48472	-0.721704	1.8067	-0.256846	-0.370659	-0.567594	-1.11835	0.101083	1.29943	-0.286621	-0.48541	0.431088	0.114216	-0.404371	1.55247	0.450945	0.22771
35	National Skeleton	2	33	m	R	not collected	209	117	-0.439629	-1.94538	-2.9225	-1.14538	-0.573276	-0.515245	-4.55234	-3.28679	-2.99445	1.65156	2.07592	2.28942	0.0160932	-1.16675	-1.8918	-3.23011	-3.23839	-5.07648	1.76977	0.856562	1.51803	-2.50325	-2.8328	-3.50327	-1.97444	-1.39997	-2.59363	0.985153	0.326733	1.15207
36	Varsity Football	2	20	m	R	L: 20/30 R: 20/30 uncorrected	365	364	-0.323996	0.151198	-0.604021	2.13597	1.99577	2.46519	-0.0638082	-1.66977	-0.760112	-0.214179	1.50443	0.557535	1.30827	0.169694	0.167179	-0.901592	-2.62637	-1.68953	0.991623	0.573318	0.0533899	-0.966415	-2.62446	-1.49282	-0.397021	-1.54634	-0.564526	1.28391	1.09868	0.969428
37	National Luge	2	19	f	R	L: 20/13, R: 20/20 (uncorrected)	378	335	-0.599061	-1.64031	-1.29253	0.849017	-0.083064	0.606676	-1.05837	-2.1458	-1.50675	1.23388	1.35204	1.07032	-0.134491	-0.705932	-0.243653	-1.79132	-1.15699	-2.45181	0.856562	0.937086	1.16063	-1.34318	-1.59231	-1.94321	-0.840153	-1.35322	-1.2326	0.409683	0.379575	0.540144
38	National Skeleton	2	30	m	R	L: 20/20, R: 20/20 (uncorrected)	377	341	-0.321806	0.281609	-0.0792435	0.868492	0.606676	1.1487	-1.13784	-1.61613	-1.90189	0.738472	0.999399	0.949214	-0.970632	-1.14595	-0.542808	-1.84153	-2.53843	-2.15198	0.219315	0.10901	0.512651	-1.81888	-2.45193	-1.34616	-0.150689	-0.731847	-0.792349	0.144681	0.216785	0.413938
39	National Bobsled	2	28	f	R	L: 20/20, R: 20/20 (uncorrected)	357	307	-0.0452413	-0.124208	0.210118	-0.879167	-0.943783	-0.879167	1.02873	1.12646	1.60818	1.14744	-1.71286	-0.366447	-2.53439	1.00702	0.00651006	0.501006	1.56368	1.12695	-1.56539	-0.074939	-0.713102	0.25557	2.1598	0.893382	0.147814	1.37857	1.00721	0.297384	1.80264	0.969656
40	National Alpine	2	20	m	R	L: 20/20, R: 20/20 (uncorrected)	391	252	1.63463	0.582609	0.118952	-1.39694	-1.92151	-1.35983	0.322207	-0.23508	-0.201149	3.15522	1.46562	1.67892	-2.47882	-0.791125	-1.83791	-1.15384	-1.19397	-0.984442	-2.70511	-1.83361	-0.997612	-1.13922	-1.45804	-1.48023	0.680575	0.528988	-0.289266	0.31111	0.0204355	0.0210312
41	Varsity Football	2	18	m	R	L: 20/20, R: 20/20 (corrected)	362	366	0.493685	0.403576	-0.189567	1.13068	1.6674	0.849017	0.313674	-1.17139	0.153953	-0.305448	1.48752	-0.233916	0.356	-0.530611	0.209696	0.68275	-0.702895	1.02802	0.363208	0.11297	-0.0306361	0.451159	-1.19332	0.371146	-0.142728	-0.567815	-0.0769488	0.91486	0.582174	0.707563
42	National Skeleton	2	27	m	L	L: 20/15, R: 20/13 (uncorrected)	385	335	-0.788466	-1.55257	-0.692697	1.27241	0.809745	0.255621	1.2154	-0.809661	-1.63569	-0.380545	1.96255	2.80432	1.35633	-0.768449	-2.10259	-0.198975	-3.22439	-3.51615	0.823434	1.0242	0.611048	-0.52395	-2.84473	-2.99853	-0.20961	-1.78202	-1.85212	1.17809	0.75012	0.557518
43	Varsity Football	2	20	m	R	L: 20/20, R: 20/20 (uncorrected)	144	326	1.23858	1.64841	1.47262	2.6618	3.02706	2.25783	1.08362	2.36626	0.0533467	-1.64343	-2.79095	-0.744819	0.513273	1.99939	1.0978	1.98762	2.10644	0.736068	-1.35995	-2.00035	-1.59375	1.88965	2.36315	0.625457	1.81367	2.74744	1.48654	2.42277	3.32694	1.62373
44	National Luge	2	19	m	L	L: 20/15, R: 20/15 (uncorrected)	378	336	0.305763	0.427212	-0.981148	-0.632304	-0.815756	-1.11093	-0.948254	-0.00288421	0.343762	-0.235564	0.988308	-0.236052	0.699749	-1.37657	1.14911	-0.510677	-0.135939	-0.22202	0.614812	-1.49016	0.394047	-0.66657	-0.344297	-0.522206	-0.503313	0.596877	0.625179	0.409125	0.0462272	0.391247
45	Varsity Football	2	20	m	L	L: 20/20, R: 20/15 (uncorrected)	363	364	0.598459	1.16293	0.998323	-0.134236	-1.18018	0.30145	1.33035	1.98644	1.42001	-1.65683	-2.38271	0.0605948	0.209696	2.15049	-1.12236	1.79447	2.01639	0.813664	-2.71047	-0.953283	-1.17251	1.04091	1.97676	-0.191748	2.50975	2.40353	1.0226	1.53097	2.57588	0.767791
46	National Luge	2	18	f	R	L: 20/20, R: 20/20 (uncorrected)	378	216	0.955229	-1.72763	-1.4363	0.0170837	-0.515245	0.964326	-0.351076	-1.18199	-2.56794	-0.376192	-0.115819	1.87694	0.15495	0.475822	-0.62712	-1.31969	-1.57285	-2.3174	0.505042	1.5318	1.442	-1.60059	-1.73203	-2.39421	-1.12617	-1.5594	-1.95946	0.658355	0.83127	1.00599
47	National Skeleton	2	32	m	R	L: 20/25, R: 20/20 (uncorrected)	377	341	0.866444	0.275269	0.84386	-0.815756	-2.60004	-2.01018	-0.809417	-1.29772	-1.13567	0.607567	0.64327	1.09983	-0.281684	0.273178	-0.705932	-0.0899365	-0.427337	-1.09425	-0.682964	-0.957707	-0.926785	-0.220642	-0.826831	-1.35499	0.0804641	0.464515	0.0579779	0.146864	0.0372218	0.0516588
48	National Bobsled	2	26	f	R	L: 20/20, R: 20/20 (uncorrected)	382	310	-0.429202	-0.368209	-0.195917	0.114449	-0.662205	-1.07684	-3.85485	-0.670572	-1.13089	1.00546	0.298421	-0.0269219	-0.51532	-0.273551	0.167785	-0.771316	-0.844674	-0.145385	-0.593112	-0.700175	0.0134675	-1.11419	-0.433834	-0.283935	-0.0511281	0.0593925	0.418327	0.0186377	0.0192477	0.0836454
49	National Luge	2	19	f	R	L: 20/20, R: 20/20 (uncorrected)	378	335	0.222959	-0.529547	0.56168	0.479059	-0.722798	-0.486593	-0.520724	-0.476685	-0.134908	-0.126253	-0.0385707	0.630744	-0.235307	0.00283719	-0.763809	-0.125757	0.859297	0.0291567	0.756849	0.440126	-0.48302	-0.317445	0.674844	-0.274853	-1.4394	-0.290103	0.156809	0.726888	0.481555	0.116688
50	National Skeleton	2	24	f	R	L: 20/20, R: 20/15 (uncorrected)	379	341	-0.788906	-0.249228	-1.31415	1.62028	0.770041	1.28975	-0.807504	-1.23421	0.502224	-0.671852	1.62021	-0.839506	0.482213	0.0166993	0.893358	0.14826	-1.0821	0.522604	-1.3415	-1.66029	-0.487231	0.0490067	-0.628906	0.314476	0.9362	1.05002	0.988019	0.657057	0.062692	0.888103
51	National Alpine	2	20	f	R	L: 20/15, R: 20/15 (corrected)	419	217	-0.315119	0.0289799	-0.292016	0.500649	1.28975	0.829434	-0.904097	-0.378533	-1.16225	-0.263526	-0.287073	0.223329	0.142686	1.1522	0.315325	-0.445778	-0.681773	-0.329573	0.1446	-0.0185881	-0.529443	-0.505438	-0.883285	-1.00055	0.269576	0.28469	0.760038	0.196832	0.65619	0.156545
52	National Skeleton	2	40	m	R	L: 20/20, R: 20/20 (uncorrected)	377	376	0.847663	2.35727	2.18368	0.114449	0.0170837	0.30145	1.30745	0.299781	-0.305075	-1.34467	0.885511	-0.967299	0.622267	-2.48431	0.0537986	0.516251	-0.225709	0.309409	0.140652	-1.74654	-0.98873	0.860143	-0.226167	0.567557	0.502223	0.221194	1.03037	1.26259	0.854589	1.13644
53	Varsity Football	2	18	m	R	L: 20/15, R: 20/15 (uncorrected)	365	364	-1.03367	-1.29078	-1.40999	-0.265554	0.3691	0.564643	-1.15664	-2.37709	-1.19575	0.36548	1.40574	1.26833	-0.0639438	-0.022784	-0.174493	0.0592726	-1.23058	-1.95482	0.305125	0.370926	0.819747	-1.51128	-1.85194	-2.24251	0.037407	-0.187162	-0.753216	0.0783848	0.0926086	0.287894
54	National Skeleton	2	30	f	R	L: 20/20, R: 20/20 (uncorrected)	385	335	-1.86393	-0.888284	-0.852208	0.0661038	-0.602664	0.68929	-0.347119	-0.799039	-0.21242	0.847941	0.902689	2.30497	-0.257333	-0.715329	-2.81862	-0.68742	-0.896159	-1.85182	0.40943	-0.424257	-0.411711	-0.113716	-0.299199	-1.3809	-0.420726	0.205484	-1.12097	0.145489	0.00551885	0.24059
55	National Skeleton	2	39	m	R	L: 20/20, R: 20/20 (uncorrected)	356	376	-0.672434	-0.0242595	0.718656	1.21991	1.0392	1.37521	0.368261	-0.375921	-0.121507	0.0247083	0.45445	0.353075	1.40925	-0.0173779	-1.11535	-0.720108	-0.212154	0.196946	0.374784	-0.345075	-0.98873	-0.979644	-0.365619	-0.286207	-0.0716075	-0.276828	0.506822	0.800385	0.318575	0.486061
56	Varsity Football	2	18	m	R	L: 20/15, R: 20/15 (uncorrected)	365	327	0.260029	-0.187261	-0.353218	0.479059	1.45873	1.37521	-0.300949	0.812816	-0.303416	-0.575214	-0.190805	0.411604	0.18978	0.66372	-0.801879	0.167816	0.691503	-0.25997	-0.139741	-0.11539	-2.58815	-0.526944	0.030623	-0.336502	0.44426	0.588795	1.29952	0.348999	0.908458	0.244028
57	National Skeleton	2	19	f	R	L: 20/20, R: 20/20 (uncorrected)	385	328	-0.306746	-1.54437	-0.343685	1.54039	1.16663	1.07607	0.199106	-0.352683	1.24407	-0.231126	0.0624743	-0.36558	-0.530611	1.1378	-0.0707306	0.0568949	-0.235104	0.769386	0.207555	1.03504	-0.760657	-0.12231	0.0827864	0.2218	-0.562667	-0.354462	0.7512	0.719256	0.868363	0.808262
58	Varsity Football	2	18	m	R	L: 20/25, R: 20/25 (corrected)	365	330	1.15694	1.07695	0.458717	-0.458178	0.907132	0.255621	0.323627	-0.3291	0.112306	-1.22381	-0.0468161	-0.360987	1.8744	-0.683805	-0.102193	0.0348625	0.263547	0.0762208	0.712213	-0.935609	-0.97099	-0.27706	-0.975294	-0.652042	-0.305088	0.340814	0.656573	1.35095	0.450374	0.245897
59	National Alpine	2	21	m	R	L: 20/15, R: 20/15 (corrected)	405	238	1.01111	0.610649	0.698936	0.255621	-0.784487	0.27861	0.979104	1.56091	0.233627	-0.414718	-0.676371	-0.259369	0.852511	1.03857	0.941589	0.365338	0.390074	0.346564	-1.9019	-1.49016	-1.9019	-0.506649	-0.556533	-0.200205	1.42216	1.44062	1.61826	0.768164	0.894687	0.540625
60	Varsity Football	2	19	m	R	L: 20/40, R: 20/20 (uncorrected)	365	362	-0.0250841	2.45364	1.12757	0.0416798	0.435483	1.23749	-0.198412	-0.815305	-2.21862	0.30186	0.948744	3.15522	-1.60427	-1.55673	-3.09067	0.135295	0.0789127	-2.00682	-0.979856	-0.156009	0.207555	-0.500897	-0.286296	-1.82194	-0.117014	-0.501919	-1.232	0.0931392	1.03409	0.749783
61	Varsity Football	2	20	m	R	L: 20/20, R: 20/20 (uncorrected)	364	331	-2.20359	0.670806	0.0439163	1.93818	1.55651	1.307	1.28268	1.59732	-1.00548	-1.18075	-1.60583	-0.184562	0.843235	0.138855	-0.575443	1.47108	1.06415	0.452157	-1.19517	-0.838988	-0.786696	1.17012	1.56434	0.514644	1.00595	1.43972	0.529395	1.70858	1.80152	0.51713
62	Varsity Football	2	18	m	R	L: 20/20, R: 20/20 (uncorrected)	364	361	-2.25096	-0.44765	-1.59836	2.16339	1.65176	1.42555	-0.281109	-1.24557	-1.08397	0.717369	1.08882	1.87778	-1.84233	-1.25288	-2.03292	-0.617125	-1.12084	-1.6206	0.11297	1.63786	0.436294	-1.24333	-2.02676	-1.76528	-0.893497	-2.0014	-1.17239	0.821606	1.31836	0.54447
63	Varsity Football	2	21	m	R	L: 20/25, R: 20/25 (uncorrected)	364	364	0.676753	1.03825	0.99155	-0.402039	0.0661038	-0.083064	-0.342017	-0.722096	-0.254164	0.71826	0.563079	-0.280711	-0.142195	-0.254496	0.26163	-0.187337	0.201714	0.133231	-1.35995	-2.15005	-1.86281	-0.090928	-0.233721	-0.0222591	1.19002	1.15126	0.930819	0.101398	0.222837	0.362652
64	National Luge	2	20	m	R	L: 20/20, R: 20/13 (uncorrected)	390	350	0.257909	0.00854482	-0.542443	-1.66903	-0.976559	-1.51083	1.43864	0.798127	1.18519	-0.996899	-0.916115	-0.896925	0.705723	1.21194	1.86338	1.28182	1.47561	0.854753	-2.06991	-1.38307	-0.830252	0.929082	1.08409	0.606042	1.99895	1.95962	1.72898	1.17727	1.18547	1.19396

## Sheet: PMdom
Subject	team_code	Study_1WithinSeason_2YeartoYear	Age	Sex	Handedness	Visual_acuity	Time_btw_Exam1_2	Time_btw_Exam2_3	Var_XY1	Var_XY2	Var_XY3	ContExpRatioXY1	ContExpRatioXY2	ContExpRatioXY3	Shift_XY1	Shift_XY2	Shift_XY3	Abs_err_XY1	Abs_err_XY2	Abs_err_XY3	TaskScore1	TaskScore2	TaskScore3
1	Varsity Football	1	18	M	R	L: 20/20, R: 20/25 (uncorrected)	25	337	0.329814	0.114722	-0.653325	1.70812	1.07035	-0.0895552	0.207952	-0.03888	0.737847	0.521763	-0.168561	0.216811	0.854735	0.29281	0.188362
2	Varsity Hockey	1	21	M	R	L: 20/25, R: 20/20 (corrected)	100	264	0.238385	1.14298	0.273918	1.08666	1.56589	0.567699	0.170958	1.1465	0.255448	0.217906	1.29732	0.238474	1.35848	1.61333	1.10727
3	Varsity Hockey	1	23	M	L	L: 20/20, R: 20/20 (uncorrected)	100	274	0.704135	0.334217	1.54566	1.2828	2.08502	2.88565	-0.568303	0.339404	-2.24261	-0.0464356	0.923665	1.11898	0.785864	1.28572	1.82099
4	Varsity Football	1	19	M	R	L: 20/13, R: 20/15 (uncorrected)	26	338	-0.380686	-1.16479	-0.592671	0.711549	2.81832	2.12323	-0.377618	-1.22949	-1.48529	-0.627444	0.68982	-0.0188997	0.408492	1.59935	0.989086
5	Varsity Football	1	19	m	R	L: 20/20, R: 20/20 (uncorrected)	32	332	-0.636338	-0.740353	0.118528	1.45483	-0.735999	-0.196726	-0.329318	1.69642	0.438379	-0.0427212	1.61506	0.0285472	1.332	1.42594	0.479289
6	Varsity Hockey	1	22	M	R	L: 20/20, R: 20/20 (uncorrected)	100	274	-0.481758	-1.57717	1.21836	1.96075	1.69578	1.86902	-0.180984	-1.58548	-0.535873	0.245259	-0.502485	0.423457	0.924784	0.578921	1.21771
7	Varsity Football	1	21	M	R	L: 20/20, R: 20/25 (uncorrected)	27	335	-0.973267	-0.306002	-2.03134	-0.172293	0.608834	0.115452	-0.862156	-1.10189	-0.138861	-1.39064	-1.39953	-0.883219	0.0548406	0.228754	0.733084
8	Varsity Football	1	18	M	R	L: 20/20, R: 20/20 (uncorrected)	29	335	-1.59513	-0.285503	-2.31799	-0.782527	-0.698302	-0.708052	-0.242075	0.0810905	-0.377896	-1.14616	-0.435771	-1.50682	0.172468	0.34262	0.024387
9	Varsity Football	1	20	M	R	L: 20/20, R: 20/20 (uncorrected)	27	337	1.23347	0.310327	-0.316447	0.875713	0.220873	1.57987	1.50626	0.981459	0.4406	1.49945	0.75445	0.510684	1.57881	0.58375	0.928776
10	Varsity Football	1	18	M	R	L: 20/15, R: 20/15 (uncorrected)	30	335	1.44768	-0.145842	-0.43944	0.0524535	-0.380393	-0.36305	1.90399	1.04951	1.59871	1.80058	0.718342	1.49231	2.02782	1.07941	2.18213
11	Varsity Football	1	22	M	R	L: 20/25, R: 20/25 (uncorrected)	27	336	-0.267716	-0.317823	-0.119018	0.150647	-1.07027	-0.54729	-0.827511	1.30693	-0.0283473	-1.14139	1.08501	-0.17993	0.0731825	0.905049	0.693772
12	Varsity Football	1	23	M	R	L: 20/20, R: 20/20 (uncorrected)	28	337	-0.504827	-0.513177	-0.688234	1.90596	1.14375	1.51449	-1.24769	-1.25319	0.110887	0.254144	-0.930387	0.450268	0.704329	0.182266	0.95577
13	Varsity Football	1	18	M	R	L: 20/15, R: 20/15 (uncorrected)	29	334	-0.47296	-2.40885	-0.493901	-0.00942345	1.04757	1.25485	0.170386	-0.867009	-0.530555	-0.0405685	-0.831923	-0.208217	0.897305	0.552226	0.782876
14	Varsity Football	1	18	M	R	L: 20/20, R: 20/20 (uncorrected)	26	338	-0.833038	0.0329166	-0.604717	0.773672	0.592776	0.17905	0.215616	0.76481	0.647647	-0.476092	0.477336	0.0483909	0.0884494	0.639541	0.134887
15	Varsity Football	1	19	M	R	L: 20/15, R: 20/15 (corrected)	27	337	0.561997	-1.41068	0.286254	0.0618385	0.291458	-0.377277	0.183709	1.06885	-0.584035	0.013077	0.747006	-0.847544	0.407133	0.488154	0.329319
16	Varsity Football	1	18	M	R	L: 20/25, R: 20/30 (uncorrected)	27	336	0.69055	-0.756221	0.109	0.681631	1.16572	0.542496	0.636036	0.104527	-1.01511	0.483053	-0.0570416	-0.89457	1.0249	0.268285	0.321914
17	Varsity Hockey	1	23	M	R	L: 20/30, R: 20/40 (uncorrected)	100	264	-1.18298	-2.58412	-0.155774	0.423999	-0.14186	1.02982	-0.468469	-0.812885	-1.10915	-1.20117	-2.03338	-0.494469	0.141548	0.166487	0.249489
18	Varsity Football	1	22	M	R	L: 20/20, R: 20/20 (uncorrected)	29	336	-0.873424	0.804056	0.0321478	1.96215	1.14585	-0.21004	-0.990373	0.296895	0.085229	0.0678207	0.38802	-0.616639	0.941298	0.871761	0.354211
19	Varsity Hockey	1	23	M	R	L: 20/20, R: 20/20 (uncorrected)	98	266	-0.41835	-0.311297	-0.644296	-0.169334	0.269056	0.677351	-1.01884	1.33234	0.998906	-1.66835	1.16295	0.775377	0.01986	0.785004	0.544882
20	Varsity Football	1	20	M	R	L: 20/50, R: 20/50 (uncorrected)	31	333	-0.216103	-0.216282	-0.493068	0.350783	-0.265224	0.300849	-1.19785	1.07925	1.33698	-1.59026	0.698778	1.10459	0.0603784	0.81098	1.01292
21	Varsity Football	1	18	M	R	L: 20/15, R: 20/15 (uncorrected)	28	336	0.6042	0.44421	0.603085	1.75546	2.16852	1.19396	-0.907258	-0.495109	-0.68178	0.0894921	0.587375	-0.25279	1.12842	1.39643	0.637908
22	Varsity Hockey	1	21	M	R	L: 20/20, R: 20/20 (uncorrected)	98	249	0.723511	-0.97425	-0.134861	0.795555	1.1723	0.320684	-0.135693	-0.461314	-2.15214	0.0577097	-0.578877	-1.5496	0.688139	0.547072	0.0697774
23	Varsity Football	1	23	M	R	L: 20/25, R: 20/40 (uncorrected)	27	337	0.148326	0.00261387	-1.2171	0.97569	1.39975	-0.0551355	0.0343681	-0.695813	-1.00417	0.0388992	0.0205308	-2.18095	0.425383	0.993385	0.00538922
24	Varsity Football	1	19	M	R	L: 20/20, R: 20/25 (uncorrected)	26	337	0.220195	-1.04528	-0.869027	-0.141724	1.61689	0.369188	-1.10086	-1.71001	-0.532217	-1.06062	-0.285083	-1.16498	0.147896	0.486234	0.0723578
25	Varsity Hockey	1	22	M	R	L: 20/20, R: 20/20 (uncorrected)	97	266	0.136744	0.810789	-0.952264	0.427762	0.649241	-0.976907	0.305254	-0.0381575	0.739986	0.0341227	0.163711	0.449024	0.339446	0.599905	0.558849
26	Varsity Football	2	18	m	L	L: 20/15, R: 20/15 (uncorrected)	364	364	-1.05324	-0.92807	-1.0672	0.00891033	0.0330423	-0.288607	0.561931	0.0194065	0.770279	0.115493	-0.706446	0.255313	0.193562	0.0513692	0.370452
27	Varsity Football	2	18	m	R	L: 20/15, R: 20/25 (uncorrected)	364	364	-1.23932	-1.39809	-0.440454	-0.0239642	-0.125975	-0.879617	0.0190368	0.520223	-1.6972	-0.686404	-0.170347	-2.06233	0.117921	0.155371	0.0650164
28	Varsity Football	2	19	m	R	L: 20/30, R: 20/25 (uncorrected)	364	364	3.01097	-0.0125512	0.561096	-1.7838	-0.156323	1.02772	1.63581	2.04477	0.0930809	2.17397	2.07045	0.291488	2.70364	1.73286	1.02312
29	Varsity Football	2	19	m	R	L: 20/30, R: 20/40 (uncorrected)	364	329	-0.40155	-1.22381	-1.69431	1.23016	0.321294	-0.805326	-1.8058	-1.25654	-0.473586	-0.931899	-2.1721	-1.05774	0.346016	0.0304398	0.25235
30	National Luge	2	20	f	R	L: 20/20, R: 20/25 (uncorrected)	378	341	-0.123969	-2.11741	-1.6965	0.88507	0.162328	0.404138	0.688821	0.638816	-0.0127614	0.567979	0.0605247	-0.755353	1.08969	0.115181	0.0607692
31	National Skeleton	2	28	f	R	not collected	249	79	0.21078	-0.268436	0.771989	0.37493	0.326964	0.438078	-1.2431	-0.38845	0.772019	-0.858962	-0.491298	0.783788	0.273086	0.458677	1.45207
32	Varsity Football	2	19	m	R	L: 20/25, R: 20/25 (uncorrected)	365	365	-0.60343	1.16494	0.702042	0.689981	0.46999	1.76034	1.14405	-0.670669	0.445872	0.940029	-0.304024	0.685639	1.91113	0.452028	1.50318
33	National Bobsled	2	27	m	R	L: 20/15, R: 20/20 (uncorrected)	383	281	0.0448751	-1.64874	-1.21497	1.58274	0.627523	0.820199	-0.860069	-0.109116	-0.122019	0.211698	-0.759366	-0.599572	0.859988	0.12598	0.255156
34	National Skeleton	2	28	m	A	L: 20/20, R: 20/20 (uncorrected)	377	336	0.0396169	0.67461	-1.1204	2.19549	1.92445	0.746801	0.808265	-0.260704	1.08584	1.32743	0.615319	1.12899	2.29926	1.15831	0.905523
35	National Skeleton	2	33	m	R	not collected	209	117	0.49712	-0.364573	0.132023	-0.635139	-0.0356223	0.424676	-0.23517	0.153509	0.0358089	-0.501004	-0.270053	0.0440493	0.203488	0.071162	0.427968
36	Varsity Football	2	20	m	R	L: 20/30 R: 20/30 uncorrected	365	364	0.0549772	0.0397304	0.0970947	0.217777	0.244982	-0.429306	-0.233303	1.62873	1.52612	-0.499606	1.53581	1.38155	0.223089	0.921965	0.866103
37	National Luge	2	19	f	R	L: 20/13, R: 20/20 (uncorrected)	378	335	4.89272	0.063718	-0.137494	-3.3013	1.29045	1.57288	-2.55295	-0.660754	-0.168968	1.71489	-0.382101	-0.0267976	3.75548	1.09294	0.861716
38	National Skeleton	2	30	m	R	L: 20/20, R: 20/20 (uncorrected)	377	341	-1.27976	-0.531353	-0.387468	0.439235	1.18593	-0.116398	-1.32845	0.126073	0.736856	-1.78684	0.1813	0.579883	0.0692277	0.444996	0.314848
39	National Bobsled	2	28	f	R	L: 20/20, R: 20/20 (uncorrected)	357	307	0.743513	0.21672	-0.777613	1.15774	1.04269	0.442032	0.507107	-0.895155	0.234466	0.579649	-0.410037	-0.0813297	1.16065	0.601919	0.312521
40	National Alpine	2	20	m	R	L: 20/20, R: 20/20 (uncorrected)	391	252	-1.7564	-0.147695	0.688441	-0.973833	-1.74911	-1.59845	-2.62754	1.58608	0.705547	-2.44925	1.55108	0.701127	0.169696	1.89971	1.24716
41	Varsity Football	2	18	m	R	L: 20/20, R: 20/20 (corrected)	362	366	-1.02865	-1.98318	-2.74395	1.39024	1.19258	1.51402	-0.38552	0.570525	0.448446	-0.2554	0.236618	0.236108	0.608485	0.325012	0.449972
42	National Skeleton	2	27	m	L	L: 20/15, R: 20/13 (uncorrected)	385	335	0.802098	0.323861	0.376695	1.42747	-0.0246426	0.78674	-0.466566	-0.428489	0.168193	0.262177	-0.573291	0.0218474	0.958956	0.216486	0.440534
43	Varsity Football	2	20	m	R	L: 20/20, R: 20/20 (uncorrected)	144	326	0.983616	1.94614	0.468031	0.544755	0.504402	0.18143	1.03674	-0.962554	-1.54017	0.930235	0.167408	-0.907365	0.921503	1.14417	0.430198
44	National Luge	2	19	m	L	L: 20/15, R: 20/15 (uncorrected)	378	336	-1.27507	-1.39351	0.275206	-0.75669	-0.422018	-0.0799963	-0.109036	-0.917904	0.0554424	-0.845796	-1.72937	-0.197958	0.745235	0.0561648	0.95455
45	Varsity Football	2	20	m	L	L: 20/20, R: 20/15 (uncorrected)	363	364	0.874191	0.0860062	-0.634883	0.636384	0.18469	1.00545	-0.0884258	-0.266751	-0.27814	-0.238491	-0.434404	0.129136	0.825655	0.130757	0.835384
46	National Luge	2	18	f	R	L: 20/20, R: 20/20 (uncorrected)	378	216	0.482716	-0.435854	-1.07549	1.62499	0.341855	0.955313	0.564868	-1.16264	-1.15959	0.471831	-1.37587	-1.2263	1.16143	0.0380362	0.204581
47	National Skeleton	2	32	m	R	L: 20/25, R: 20/20 (uncorrected)	377	341	-1.15073	0.552578	-0.617909	0.867592	1.17051	-0.288107	0.39697	0.385546	1.51653	0.0239469	0.368764	1.32199	0.891231	0.976719	1.34898
48	National Bobsled	2	26	f	R	L: 20/20, R: 20/20 (uncorrected)	382	310	0.245409	-2.03039	-1.61771	0.869014	0.176895	0.240651	-0.669679	0.495818	0.372228	-0.355272	-0.0233011	-0.218831	0.665481	0.43064	0.363956
49	National Luge	2	19	f	R	L: 20/20, R: 20/20 (uncorrected)	378	335	0.761995	1.65464	-1.02464	0.6873	-0.39363	-0.811209	0.920704	-0.898562	0.616521	0.707122	-0.169441	0.27736	1.30793	0.970876	0.749354
50	National Skeleton	2	24	f	R	L: 20/20, R: 20/15 (uncorrected)	379	341	0.512138	-0.00167093	-1.1077	1.91118	1.08483	0.841882	0.777023	-0.0585702	0.809814	1.357	0.488699	0.754521	2.14884	1.1513	1.63903
51	National Alpine	2	20	f	R	L: 20/15, R: 20/15 (corrected)	419	217	-0.477025	-1.4842	-2.22659	-0.217391	-0.776179	-0.344146	0.234736	-1.06373	-0.431071	-0.203272	-1.87735	-1.73955	0.138435	0.0872846	0.0251172
52	National Skeleton	2	40	m	R	L: 20/20, R: 20/20 (uncorrected)	377	376	0.584078	0.77786	0.359941	-0.531511	-1.38678	-1.2207	0.481736	-0.452603	-0.355724	0.321463	-0.0174555	-0.388542	0.418577	0.710952	0.636073
53	Varsity Football	2	18	m	R	L: 20/15, R: 20/15 (uncorrected)	365	364	-0.681654	0.661244	-1.91234	0.711344	0.462025	-0.596921	0.412077	1.00402	1.35268	0.26402	0.74372	1.08173	0.201399	0.593454	0.543556
54	National Skeleton	2	30	f	R	L: 20/20, R: 20/20 (uncorrected)	385	335	-0.62386	-1.14605	-1.11943	0.677406	0.0511094	0.278448	0.477399	-0.80914	0.728238	0.548458	-0.982219	0.591004	0.552025	0.07378	0.631382
55	National Skeleton	2	39	m	R	L: 20/20, R: 20/20 (uncorrected)	356	376	0.694696	-1.39232	-0.936554	0.11299	-0.672917	-0.390394	1.66865	1.5302	-0.347239	1.97401	1.76752	-0.950753	1.45192	1.04173	0.157781
56	Varsity Football	2	18	m	R	L: 20/15, R: 20/15 (uncorrected)	365	327	-2.09856	-1.23687	-2.83554	-0.469778	0.000437915	0.182376	0.191035	-0.233056	-0.689509	-0.646234	-1.20636	-1.8443	0.303139	0.13478	0.00669262
57	National Skeleton	2	19	f	R	L: 20/20, R: 20/20 (uncorrected)	385	328	-0.203962	0.53666	-1.7965	1.23114	0.129225	0.326355	0.335882	0.762977	-0.425022	-0.0897521	0.380863	-1.49059	0.872168	1.07995	0.174268
58	Varsity Football	2	18	m	R	L: 20/25, R: 20/25 (corrected)	365	330	0.569216	0.414136	-1.07204	0.613243	0.474093	0.385805	-1.12592	0.265223	-1.13844	-1.18628	-0.0564869	-1.78957	0.509456	0.568375	0.0199821
59	National Alpine	2	21	m	R	L: 20/15, R: 20/15 (corrected)	405	238	0.822957	-0.308977	0.509991	-0.866865	-1.6778	-1.84878	-0.0817774	-0.911846	-0.843734	-0.442959	-0.620108	-0.301317	0.627337	0.594873	1.07454
60	Varsity Football	2	19	m	R	L: 20/40, R: 20/20 (uncorrected)	365	362	-0.323082	-0.145958	-0.228957	0.783499	0.80231	0.357294	0.64924	-0.116717	-0.807005	0.389914	-0.280225	-1.26148	0.854393	0.266964	0.302972
61	Varsity Football	2	20	m	R	L: 20/20, R: 20/20 (uncorrected)	364	331	0.0197332	0.820505	0.365254	1.39298	0.153985	-0.102468	-0.754459	-1.8784	-1.51877	-0.297799	-0.924552	-1.04497	0.979471	0.289277	0.160037
62	Varsity Football	2	18	m	R	L: 20/20, R: 20/20 (uncorrected)	364	361	0.632732	-1.09557	-0.797323	-0.802672	-0.604114	-0.803728	-1.76098	-1.73009	-0.448796	-1.39278	-2.45003	-1.41578	0.491802	0.0235439	0.194688
63	Varsity Football	2	21	m	R	L: 20/25, R: 20/25 (uncorrected)	364	364	-0.422267	-1.18485	-1.9891	0.853221	1.25266	-0.028209	0.345269	-0.510219	-0.146364	0.0806479	-0.279085	-1.12265	0.561443	0.483557	0.545642
64	National Luge	2	20	m	R	L: 20/20, R: 20/13 (uncorrected)	390	350	1.3789	0.863476	0.25374	0.740169	0.623455	-0.546054	-0.418155	-0.163326	1.38882	0.0587575	-0.362441	1.21005	1.26349	0.640629	1.54067

## Sheet: OH
Subject	team_code	Study_1WithinSeason_2YeartoYear	Age	Sex	Handedness	Visual_acuity	Time_btw_Exam1_2	Time_btw_Exam2_3	Total_hits1	Total_hits2	Total_hits3	Hits_nondom1	Hits_nondom2	Hits_nondom3	Hits_dom1	Hits_dom2	Hits_dom3	Hand_bias_hits1	Hand_bias_hits2	Hand_bias_hits3	Miss_bias1	Miss_bias2	Miss_bias3	Hand_transition1	Hand_transition2	Hand_transition3	Hand_selection_overlap1	Hand_selection_overlap2	Hand_selection_overlap3	Median_error1	Median_error2	Median_error3	Hand_speed_nondom1	Hand_speed_nondom2	Hand_speed_nondom3	Hand_speed_dom1	Hand_speed_dom2	Hand_speed_dom3	Hand_speed_bias1	Hand_speed_bias2	Hand_speed_bias3	Movement_area_nondom1	Movement_area_nondom2	Movement_area_nondom3	Movement_area_dom1	Movement_area_dom2	Movement_area_dom3	Movement_area_bias1	Movement_area_bias2
1	Varsity Football	1	18	M	R	L: 20/20, R: 20/25 (uncorrected)	25	337	-0.765947	0.42374	0.683681	-0.196056	0.402762	1.75375	-0.913239	0.339867	-0.580021	-0.597292	-0.0694366	-1.54884	0.779565	-1.39914	1.07561	0.199572	0.0715046	0.775481	0.237869	0.673442	1.16109	0.30632	1.10575	0.779372	-0.48376	-0.0375192	0.179054	-0.486677	-0.171521	-0.37751	-0.442351	-0.661353	-1.35437	-1.60058	-0.138908	0.792537	-1.20819	0.0112756	0.188636	0.630751	-0.071126
2	Varsity Hockey	1	21	M	R	L: 20/25, R: 20/20 (corrected)	100	264	0.368024	0.526209	1.35363	0.413151	0.143851	0.367048	0.232929	0.733116	1.68805	-0.184575	0.351494	0.72401	1.09821	0.662162	1.11056	-0.784019	-1.77935	-0.156819	0.32368	1.76663	1.3481	-1.31047	0.637466	0.819435	2.85015	2.85225	0.286499	3.18124	3.72951	1.1452	-0.0291035	0.630606	0.886086	1.31599	2.16999	-0.0237263	1.24606	3.12126	0.74816	-0.396147	0.62442
3	Varsity Hockey	1	23	M	L	L: 20/20, R: 20/20 (uncorrected)	100	274	-0.989371	1.5007	0.699323	-0.658939	0.161637	-0.22944	-0.88003	1.85918	1.3049	-0.179554	1.16392	1.09197	-0.50105	-0.131198	-0.0196036	-2.44155	0.0800927	0.945702	1.19667	-0.718794	1.13415	0.362234	1.14619	1.57126	0.0977837	0.943252	0.212397	-0.673719	0.864769	0.352007	-0.900107	0.321076	0.656817	0.23127	0.255363	-0.465308	-0.986569	0.0202101	-0.720882	-1.94914	-0.0493609
4	Varsity Football	1	19	M	R	L: 20/13, R: 20/15 (uncorrected)	26	338	1.25846	1.38296	1.14502	1.31625	0.282161	0.459254	0.528	1.89015	1.30579	-0.609981	0.987471	0.467558	-1.14784	-0.102782	-4.09482	0.657585	-0.973906	0.898929	-0.508971	0.235957	-0.985132	1.31169	1.13756	-0.00812143	0.249145	0.671713	-0.485457	0.389039	1.59971	0.0417707	-0.21398	0.940219	0.469873	-1.29194	0.146766	-0.755296	-1.1348	0.29031	-0.742347	0.0353842	-0.0966005
5	Varsity Football	1	19	m	R	L: 20/20, R: 20/20 (uncorrected)	32	332	-0.0603842	0.222779	0.219241	-0.0918426	1.16967	0.384955	0.0884682	-0.64304	0.0528221	0.144206	-1.27848	-0.277442	-1.59698	-0.138997	-0.463797	-0.165932	1.37234	0.445163	-1.52509	-0.530999	0.190035	0.343364	0.59501	-0.074431	-1.12768	-0.605057	-0.188547	-0.997317	-1.32224	-0.258755	-0.18622	-1.76116	-0.556075	-1.62232	0.180219	-0.0301068	-1.32797	-1.22034	0.168976	0.407221	-2.63967
6	Varsity Hockey	1	22	M	R	L: 20/20, R: 20/20 (uncorrected)	100	274	0.690977	1.55319	0.751814	0.292748	0.143851	0.469249	0.813765	2.28449	0.69747	0.276193	1.2603	0.0459421	1.14853	-0.340573	-0.0147225	-0.00796389	-1.03881	-0.451259	-0.204848	-0.321954	-0.13712	1.1151	1.68019	2.59403	-0.830223	-0.643312	-0.523678	0.242489	0.490203	0.168173	1.44301	1.49625	0.742332	0.0746065	0.490099	0.186182	0.456751	1.21805	0.659523	0.262713	0.668197
7	Varsity Football	1	21	M	R	L: 20/20, R: 20/25 (uncorrected)	27	335	0.914562	2.03476	1.28909	1.29719	1.95139	1.46997	0.0882407	0.689198	0.345537	-0.876063	-0.919865	-0.834371	-1.56187	0.0146996	-0.162532	1.74762	0.686417	0.740369	1.72187	0.70123	0.986633	-0.371566	0.846387	-0.0620253	0.323303	0.459049	-0.042127	-0.214256	0.430044	-0.261722	-1.30271	-0.482409	-0.80227	0.356651	1.54527	0.659704	0.518062	1.61252	0.707634	-0.0810594	-0.23563
8	Varsity Football	1	18	M	R	L: 20/20, R: 20/20 (uncorrected)	29	335	-0.187393	1.07203	0.790423	0.104166	0.995204	0.995204	-0.285665	0.640139	0.267089	-0.297951	-0.317189	-0.549958	-1.37889	-2.66931	0.593161	0.845905	1.11752	1.62195	-0.701566	-0.549882	-0.172533	-0.711789	2.21734	0.806324	-0.142257	-0.100716	0.376495	-0.854127	0.0774547	0.943239	-1.67059	-0.140156	0.443313	-0.740804	-0.0486752	1.20007	-0.964089	-0.225303	0.87621	-0.744043	-0.596248
9	Varsity Football	1	20	M	R	L: 20/20, R: 20/20 (uncorrected)	27	337	0.685441	2.24038	1.34158	1.92516	2.92976	2.02362	-0.74107	-0.0868557	-0.122502	-1.73879	-1.80573	-1.40382	-0.565409	0.0711021	-1.54386	1.89477	1.75232	1.74251	1.13925	2.85174	0.794915	-0.208517	0.44309	-0.44039	0.618537	1.23281	0.868187	0.332569	1.13847	1.04507	-0.879407	-0.573035	-0.175264	0.172648	1.48587	0.90152	-0.0595847	1.56259	0.971448	-0.667996	-0.223931
10	Varsity Football	1	18	M	R	L: 20/15, R: 20/15 (uncorrected)	30	335	-0.274588	0.324222	0.421841	-0.196056	0.77377	0.727667	-0.152107	-0.152107	0.0182276	0.0559507	-0.682727	-0.539922	0.587909	1.34525	0.0048918	0.0393241	-0.659319	0.351795	-1.56694	-2.13253	-2.15744	0.433872	0.0457824	1.0788	-1.96657	-1.95061	-1.26528	-1.21879	-1.70485	-0.84746	1.17407	0.106868	0.373498	-2.72639	-3.21366	-2.52522	-2.16958	-2.21282	-1.95616	1.83495	4.59661
11	Varsity Football	1	22	M	R	L: 20/25, R: 20/25 (uncorrected)	27	336	-0.654163	0.0653069	-0.130959	-0.305259	0.441249	0.543254	-0.623293	-0.226802	-0.594608	-0.278951	-0.532922	-0.87251	-0.973859	0.000120607	0.465405	1.8853	1.14437	0.517788	-0.948653	2.10002	-1.23588	0.134068	0.514154	-0.289373	0.808233	1.3462	0.746973	0.674246	1.01217	0.172585	-0.638293	-0.913865	-1.31454	1.16056	1.57388	0.123542	0.0131579	0.941921	0.136081	-1.8194	-1.05684
12	Varsity Football	1	23	M	R	L: 20/20, R: 20/20 (uncorrected)	28	337	-1.3295	-0.177895	0.108796	-0.351362	0.172247	0.200542	-1.60699	-0.330337	0.0532126	-1.13191	-0.421897	-0.177634	-0.31632	0.418681	-0.561339	1.48724	0.903652	-0.228966	1.39328	-0.252769	0.153338	-0.155287	0.911866	1.0612	-1.08035	-0.899264	-1.08726	-1.80887	-1.01375	-1.05439	-1.86924	-0.649887	-0.374973	-0.350287	0.58604	0.275711	-0.642902	0.0409405	0.17409	-0.823784	-1.0893
13	Varsity Football	1	18	M	R	L: 20/15, R: 20/15 (uncorrected)	29	334	-0.187393	1.37276	1.01427	0.551461	0.921489	1.50855	-0.669777	1.12104	0.0538736	-0.919865	0.019921	-1.00667	1.21928	-1.22444	1.08622	0.394384	0.5372	0.433188	-0.48005	0.253219	-0.13712	-1.86155	0.433872	1.04663	-1.2907	-0.00832234	-0.62661	-1.80993	0.226354	-0.860423	-1.501	-0.0512439	-0.862652	-0.836056	0.572499	0.116893	-0.641974	0.450183	-0.745618	0.0605171	-0.482643
14	Varsity Football	1	18	M	R	L: 20/20, R: 20/20 (uncorrected)	26	338	1.01427	2.58594	2.19223	2.16193	2.52179	2.45	-0.544375	0.717626	0.413536	-1.72618	-1.19191	-1.31122	1.63867	-0.333625	0.800652	1.28347	0.903661	0.703697	-0.336179	0.430737	-0.130179	1.22291	3.02343	2.52739	1.67969	0.978447	0.649533	0.635277	0.735628	-0.231098	-1.91604	-0.799146	-1.8254	2.39157	1.90899	0.920255	1.19226	1.48162	-0.199869	-1.57573	-0.781723
15	Varsity Football	1	19	M	R	L: 20/15, R: 20/15 (corrected)	27	337	-0.0603842	0.683681	0.472266	-0.166949	1.09624	0.384955	0.159533	0.0182276	0.416829	0.264881	-0.783832	-0.02727	-1.77595	-1.80347	-0.748523	-0.383357	1.74888	0.325185	0.431972	0.756553	-1.34443	0.779372	1.254	0.813075	-0.417044	-0.18931	-0.930649	0.924776	0.319166	0.425533	1.78511	0.407595	1.95598	0.235478	0.489753	-0.175762	1.0517	1.08757	-0.00593921	0.841908	0.499
16	Varsity Football	1	18	M	R	L: 20/25, R: 20/30 (uncorrected)	27	336	0.42374	1.18988	1.01954	0.477161	0.995204	1.02272	0.267089	0.796136	0.528	-0.177634	-0.223639	-0.414929	0.366529	-1.75712	0.248378	0.316784	0.875858	-0.25458	0.0491794	0.501913	-0.252322	-0.783936	1.22291	1.36902	-0.513927	-0.143343	0.202698	-0.418778	-0.12955	0.106871	-0.269115	-0.413936	-0.592189	-0.875798	-0.445838	-0.0746165	-0.496667	-0.417292	0.414614	0.413755	-0.262414
17	Varsity Hockey	1	23	M	R	L: 20/30, R: 20/40 (uncorrected)	100	264	1.56931	2.57862	3.51164	1.351	1.351	1.88531	0.778119	1.94279	2.10933	-0.530932	0.0379053	-0.269009	-0.630292	-0.0227985	-1.9633	0.63355	-0.773125	-0.19278	-0.904009	-0.696567	-0.817226	-0.222083	2.49384	-0.316325	-0.19743	0.0307593	-0.325995	-0.167425	0.733722	0.274307	-0.386902	0.681565	0.561757	-1.60468	0.000655292	-0.706164	-0.883283	-0.301233	0.198818	1.37278	-0.79604
18	Varsity Football	1	22	M	R	L: 20/20, R: 20/20 (uncorrected)	29	336	-0.217856	1.28909	1.63903	-0.455783	1.1047	0.543254	0.197283	0.733116	1.84435	0.515925	-0.382831	0.627925	0.870779	0.550976	0.993274	-1.67659	0.374405	0.195292	0.756553	-0.358664	0.306622	-1.26156	1.34516	0.970993	-0.248337	-0.241955	-0.0773928	0.0849828	-0.369574	0.524381	0.120276	-0.654166	0.536337	0.575603	0.812576	1.10383	0.91625	0.65399	1.64181	0.148643	-0.522882
19	Varsity Hockey	1	23	M	R	L: 20/20, R: 20/20 (uncorrected)	98	266	0.927422	1.70989	1.05781	0.690973	2.07562	1.15888	0.69747	0.161637	0.34977	-0.122728	-1.27747	-0.656579	0.875766	1.82313	0.183675	0.0364963	1.23308	0.736284	-0.0867683	1.12938	0.350097	0.792483	0.671565	1.89685	0.216424	1.31818	1.00132	1.14525	1.58162	1.47533	0.998955	-0.0667861	0.245253	0.287328	1.95582	1.25805	0.300661	1.65512	1.44404	-0.292777	-0.637874
20	Varsity Football	1	20	M	R	L: 20/50, R: 20/50 (uncorrected)	31	333	0.36935	0.577588	2.03476	1.19691	1.34329	2.31169	-0.48767	-0.356957	0.306598	-1.18665	-1.18221	-1.31122	-0.700209	2.39423	0.653083	0.885043	-0.54673	1.51635	1.37627	0.980082	-0.315339	0.813075	-0.074431	0.602967	0.225215	-0.375643	0.564262	0.394785	0.0337571	0.624471	-0.166751	0.260284	-0.344722	0.091657	-0.365706	0.41247	-0.283602	-0.403603	-0.311809	-0.903694	-0.377617
21	Varsity Football	1	18	M	R	L: 20/15, R: 20/15 (uncorrected)	28	336	-0.187393	1.83176	2.11768	-0.573674	0.328264	1.21578	0.339867	2.53291	1.73703	0.819293	1.31552	0.125698	-0.0343352	0.948314	0.707981	0.102789	-1.1151	-0.657471	0.183227	-1.28309	0.812079	-0.0205271	2.47639	1.84272	0.205654	-0.404167	0.596315	0.621383	0.962046	0.977919	0.224876	1.82519	0.144748	-0.127794	-0.796557	0.840418	0.231721	0.725591	1.02191	0.25557	2.31832
22	Varsity Hockey	1	21	M	R	L: 20/20, R: 20/20 (uncorrected)	98	249	1.27798	2.18789	2.45931	1.80664	2.52682	2.90867	0.017176	0.232929	0.0525946	-1.20903	-1.45557	-1.72618	1.88668	1.777	0.317306	1.65603	0.641127	2.49087	-0.150412	0.756553	-0.580713	0.846387	1.92419	0.698517	-0.312403	-0.204428	0.130896	-0.243064	0.452744	-0.0286109	-0.318801	0.645482	-0.696181	0.798001	0.535401	1.21872	0.21975	0.841461	0.207613	-1.10202	0.10616
23	Varsity Football	1	23	M	R	L: 20/25, R: 20/40 (uncorrected)	27	337	-1.21883	0.161287	0.0128162	-1.18447	0.469249	0.246645	-0.785624	-0.124357	-0.124357	0.354453	-0.488309	-0.327227	0.126613	0.511839	0.306468	-0.591494	-0.99163	0.242808	-0.0174645	-0.263576	-0.954712	-0.494293	1.54286	0.235556	-0.556943	-0.302229	1.25692	0.252434	0.513928	1.59774	0.942279	0.909322	0.0439028	0.630328	1.28883	2.08622	1.59836	2.38953	1.71318	0.938165	0.935142
24	Varsity Football	1	19	M	R	L: 20/20, R: 20/25 (uncorrected)	26	337	-1.22769	0.37125	0.740358	-1.15293	-0.544042	0.236058	-0.888905	1.25483	0.966824	0.257847	1.47131	0.455921	0.493437	-0.908366	0.0637444	-0.260126	-1.42738	-0.545252	1.105	0.673442	1.41805	-0.525732	-0.181565	0.752421	-0.517103	-1.02111	0.844319	-0.147946	-0.334523	1.42677	0.206311	0.830266	0.419025	1.00458	-0.570413	0.850227	1.11368	0.142089	1.34792	-0.175055	0.913887
25	Varsity Hockey	1	22	M	R	L: 20/20, R: 20/20 (uncorrected)	97	266	0.0653069	2.54433	2.57862	-0.305259	1.61544	1.351	0.497554	1.59444	1.94279	0.597653	-0.285412	0.0379053	0.334338	0.41717	-2.43357	-1.05959	-0.574092	-0.196113	-0.742757	-0.503445	0.111837	0.262508	1.51414	1.76237	-1.13665	-0.482243	-0.357465	-0.129347	0.114489	0.315975	1.41084	0.581032	0.687555	-0.844894	-0.264253	-0.150516	-0.226176	0.0575265	0.0600995	0.841261	0.214327
26	Varsity Football	2	18	m	L	L: 20/15, R: 20/15 (uncorrected)	364	364	-0.687561	0.577109	0.909286	-0.97265	-0.187753	-0.0174185	0.0292646	1.16967	1.41635	0.815734	0.964762	1.00667	-0.603915	-0.362626	-3.54838	0.323423	0.487675	0.0658079	-0.0793085	-1.1034	-1.0537	-0.154613	0.59501	0.992721	0.0646226	0.864973	1.72091	-0.11696	0.612142	1.34412	0.13388	0.0515803	-0.092661	0.187695	1.22783	1.75811	-0.0158535	1.14327	1.42969	-0.00404247	0.208593
27	Varsity Football	2	18	m	R	L: 20/15, R: 20/25 (uncorrected)	364	364	1.01427	1.5111	1.93942	0.77377	0.801575	1.85275	0.796136	1.42935	0.724844	-0.0598515	0.270284	-0.837066	-0.768651	-1.79299	-0.0365638	0.42287	0.4852	1.33102	-0.236628	-0.277403	-1.03425	2.11177	0.470042	1.67906	-0.49671	0.0398	-0.178853	0.172024	0.244045	-0.211381	0.714438	-0.103714	-0.492129	-0.200046	-0.0213278	0.718413	0.855898	-0.262853	0.0282164	1.3105	-0.699748
28	Varsity Football	2	19	m	R	L: 20/30, R: 20/25 (uncorrected)	364	364	-1.66992	0.967052	0.914562	-1.69151	-0.893724	-1.86111	-1.24047	2.7917	4.32168	0.434064	2.99946	6.75882	0.00103312	0.143568	-1.49249	0.245511	-3.82481	-2.75775	-0.798704	-0.15322	0.835499	0.0188305	1.51205	1.31512	-1.62967	-0.462516	-1.23113	-1.45851	1.05242	0.891759	-0.0797242	2.06319	3.32554	-2.84632	-0.263375	0.524081	-2.04089	1.8295	1.53139	2.90054	2.75811
29	Varsity Football	2	19	m	R	L: 20/30, R: 20/40 (uncorrected)	364	329	-0.740052	0.121857	-1.00052	-1.30625	0.0867603	-0.636249	0.0884682	0.195797	-0.899635	1.42669	0.0602274	-0.244562	-1.15328	-1.62938	0.658984	0.255077	1.42215	-0.953683	2.17492	3.59452	1.11308	-0.317662	0.752421	-0.235469	-0.00649338	1.493	0.236253	0.131259	1.13817	0.399309	-0.210456	-0.938388	-0.178013	-0.0933532	1.31176	0.0975201	-0.127317	1.22979	0.976546	-0.366997	-0.410709
30	National Luge	2	20	f	R	L: 20/20, R: 20/25 (uncorrected)	378	341	0.967052	0.97309	0.635377	0.161459	0.338852	-0.0802462	1.3937	1.18354	1.1479	0.789723	0.48089	0.824619	-1.83918	0.165249	-1.17564	-0.340089	0.0317725	-0.463536	1.03275	1.99187	-0.289548	0.44309	0.786123	1.51414	0.193735	0.553023	-0.27101	0.841539	1.26906	0.543514	0.583196	0.641701	0.904741	0.0986869	0.451707	-0.874263	0.48103	0.657279	0.218404	0.259866	-0.0245222
31	National Skeleton	2	28	f	R	not collected	249	79	0.157663	0.323542	0.553165	-0.958971	-0.402968	0.561689	1.38057	0.984974	0.248032	1.78846	0.879764	-0.368729	-1.07951	-0.249336	-1.60492	-1.68578	-1.30618	0.591216	1.48733	0.196214	-0.762017	0.290168	-0.795251	0.00984887	0.1603	-0.639564	-0.107918	0.960197	0.0437883	-0.0964607	0.799262	0.728218	-0.41847	0.239521	-1.17539	-0.590963	0.676218	0.179898	-0.706017	0.318874	2.31704
32	Varsity Football	2	19	m	R	L: 20/25, R: 20/25 (uncorrected)	365	365	-1.40265	-0.0668822	0.0693665	-1.30625	-1.35235	-0.787824	-1.06715	1.3937	1.0141	0.221707	2.68302	1.52723	-0.912675	-1.96546	-0.618054	1.32061	0.121322	0.389228	0.858838	0.0883032	-0.40921	-0.181565	0.992721	-0.235469	0.369014	0.164774	0.0158086	1.07238	1.70509	1.2284	0.649255	1.92477	1.47065	1.60406	0.600144	1.17907	0.930127	1.3169	1.20358	-1.10376	0.632235
33	National Bobsled	2	27	m	R	L: 20/15, R: 20/20 (uncorrected)	383	281	0.717459	1.23824	1.32408	-0.460668	0.16463	0.266635	1.70176	1.66611	1.63047	1.43507	0.759602	0.627925	-1.0746	-2.09096	-0.53051	0.00106081	-0.610538	-1.66754	1.5774	-1.4627	-0.822009	1.26706	1.84225	0.630772	0.472446	-0.253512	-0.223198	0.795245	-0.216844	-0.303911	0.0532637	-0.376064	-0.571491	1.25498	0.0353022	0.599883	1.74805	0.329167	0.789236	0.267469	0.136389
34	National Skeleton	2	28	m	A	L: 20/20, R: 20/20 (uncorrected)	377	336	-0.486808	-0.720568	-0.0526411	-1.64446	0.488069	-0.523973	1.02062	-1.36476	0.528597	2.48011	-1.42573	0.6765	3.13159	3.17682	3.60994	-4.05521	-1.98033	-1.97251	0.0883032	1.69741	0.0994686	0.100796	0.750154	1.5193	-1.10706	0.487118	0.300834	0.089458	-0.199568	0.922323	1.69524	-1.50696	0.510039	-0.444409	-0.0108896	0.392089	0.108308	0.691893	1.03905	0.618995	0.744535
35	National Skeleton	2	33	m	R	not collected	209	117	1.25704	1.48075	0.11358	0.4508	0.377276	-0.140087	1.20233	1.58633	0.341009	0.181587	0.428625	0.164274	-2.73601	-1.85946	-0.647209	1.60181	0.397074	-1.25014	-0.0998159	0.039123	-0.405638	1.10535	1.86542	1.81307	-0.189443	-0.607467	-1.29357	0.10735	-0.668775	-0.582698	0.0433959	-0.543296	0.874013	0.756276	1.19036	-0.751662	0.671117	0.263532	0.628082	-0.426216	-1.50646
36	Varsity Football	2	20	m	R	L: 20/30 R: 20/30 uncorrected	365	364	-0.2035	0.799771	-0.308482	-0.969888	1.44321	0.143851	0.724844	-0.191156	-0.493953	1.54962	-1.13495	-0.51812	-0.13357	0.169909	-1.53522	-1.63374	0.123645	1.14664	1.34504	-0.82122	-0.0741511	0.187971	1.65211	0.0691679	1.58172	1.30467	0.194724	1.97373	0.934089	0.109474	0.101535	-0.969776	-0.574202	1.31964	-0.326601	-0.0918862	2.50069	1.02717	0.307228	1.01368	1.79203
37	National Luge	2	19	f	R	L: 20/13, R: 20/20 (uncorrected)	378	335	0.421841	0.121857	0.216236	-0.317473	-0.213053	-0.0341431	1.08539	0.492354	0.456708	1.09428	0.541785	0.336183	0.299302	-1.46566	-1.16751	-0.304979	-0.434554	-0.118805	0.135227	-1.90154	-1.29724	1.0788	1.45573	0.478832	-0.78722	-1.09391	-1.05597	0.516906	-0.711058	-0.341162	1.83106	0.285216	0.879949	-1.05581	-1.80473	-1.61916	-0.295696	-1.12488	-0.672421	1.1764	1.39911
38	National Skeleton	2	30	m	R	L: 20/20, R: 20/20 (uncorrected)	377	341	0.559987	0.753069	0.395692	1.02828	-0.271077	-0.31718	-0.232574	1.4624	0.965946	-0.962923	0.987471	0.719582	-0.858676	-1.26524	-0.756852	0.823876	-0.812465	0.112725	1.28456	-0.247105	0.225189	0.84109	1.65467	1.01865	-0.067486	-0.543867	0.0733089	-0.117583	0.517621	0.783612	-0.518667	1.31679	0.665206	0.623256	0.25804	0.568144	0.621496	0.846759	0.787579	-0.314763	0.527411
39	National Bobsled	2	28	f	R	L: 20/20, R: 20/20 (uncorrected)	357	307	-0.578337	0.213025	1.34246	-0.883343	0.414354	1.02828	0.0570756	-0.0522397	0.693283	0.722379	-0.452908	-0.444057	1.10155	0.0775402	0.0768248	-0.465133	-0.310704	0.548862	0.560968	3.1437	0.289696	-0.491925	-1.22648	1.78835	0.759619	2.02901	1.04186	1.02869	1.85961	0.564707	-0.0409267	-0.660193	-1.13117	1.12528	2.06498	1.48673	0.953439	1.43731	1.73687	-0.526979	-0.990541
40	National Alpine	2	20	m	R	L: 20/20, R: 20/20 (uncorrected)	391	252	1.14502	3.24614	3.09442	-0.0629418	1.58886	1.76054	1.95128	2.42597	1.97844	1.35229	0.109292	-0.211464	-0.267112	-1.62256	-1.03987	-0.968866	-0.600524	1.0306	-0.78878	0.72157	0.475515	0.873339	2.18885	2.81837	-0.496869	-0.391849	0.611125	0.865835	0.598833	1.66964	1.83487	1.21264	1.12811	-0.635009	-0.155091	1.20606	0.33617	1.00962	1.20415	1.35734	1.44736
41	Varsity Football	2	18	m	R	L: 20/20, R: 20/20 (corrected)	362	366	0.0845583	1.84899	1.26778	-0.497939	2.04359	1.41635	0.717626	0.452475	0.416829	1.04046	-1.08264	-0.745928	0.524511	3.66214	1.86927	-0.146515	-0.551172	-0.565001	-1.22328	-0.633519	0.350097	-1.77999	0.840027	1.05185	-0.483865	1.20007	0.880909	0.0642136	0.761165	0.986831	0.509606	-1.07849	-0.27991	-0.937721	0.273838	1.10457	-0.872121	0.324739	0.70576	-0.181215	-0.237563
42	National Skeleton	2	27	m	L	L: 20/15, R: 20/13 (uncorrected)	385	335	-0.65981	0.0523403	0.612478	-1.23405	-0.232346	-0.338233	0.432749	0.386646	1.22003	1.29447	0.543327	1.13148	0.817526	0.899441	0.750642	2.42353	1.03042	1.67915	-0.62437	0.00336684	-0.501913	0.684675	0.953392	1.54625	0.30245	-0.438129	-0.501656	1.20105	-0.320843	-0.192486	1.74494	0.635559	0.953826	0.744632	0.397354	-0.134852	1.92372	0.608794	0.0977365	1.65641	0.606069
43	Varsity Football	2	20	m	R	L: 20/20, R: 20/20 (uncorrected)	144	326	-0.0668822	0.63119	0.743468	-0.288263	-0.213053	0.930514	0.268575	1.30579	0.232929	0.444705	1.10917	-0.553187	-0.746994	0.344629	0.248941	0.792863	-0.999299	0.559157	1.48733	0.452703	-0.807747	1.11061	0.316412	1.08366	1.03664	0.845313	0.924025	1.80378	1.60861	1.10232	0.662828	0.678818	-0.17473	2.18753	1.34743	1.74524	2.42834	1.31096	1.72797	-0.0680166	-0.355715
44	National Luge	2	19	m	L	L: 20/15, R: 20/15 (uncorrected)	378	336	-0.660333	0.318759	1.81487	-0.580021	0.342244	0.849411	-0.392891	0.236058	1.58886	0.147417	-0.0412729	0.622512	-0.289274	-0.395584	0.289153	-1.59465	-0.598748	-0.266895	0.656386	2.25444	0.646819	-0.667172	-0.276309	1.92419	-0.262607	0.00105488	0.275831	-0.809996	-0.222668	0.0438408	-0.549092	0.0608666	0.0607473	-0.109437	0.108432	0.224037	-1.12436	-0.842475	-0.540601	-1.67684	-1.41726
45	Varsity Football	2	20	m	L	L: 20/20, R: 20/15 (uncorrected)	363	364	0.524619	2.34675	0.979913	0.416829	1.63009	0.653552	0.459254	1.44321	0.810791	0.0853785	0.138273	0.223639	0.283012	0.245843	0.894676	1.05708	-0.610337	1.29526	0.225522	0.645744	-1.28456	-0.623125	0.965769	0.819435	0.0569397	1.46359	1.24153	-0.449085	1.07465	0.983562	-0.429957	-0.123245	0.0613754	-0.882165	1.0101	1.24572	-0.939467	0.300199	2.29999	0.197667	-0.6839
46	National Luge	2	18	f	R	L: 20/20, R: 20/20 (uncorrected)	378	216	0.27527	1.84899	1.45861	0.402762	0.949101	1.19691	0.124114	1.70138	0.885057	-0.220987	0.296749	-0.337765	0.920371	-0.976832	0.300457	-0.679477	0.264927	-0.581566	-0.530999	-0.257005	-0.0855848	-1.53983	1.36902	1.89734	-1.27175	-1.10648	-1.21505	-0.859062	-0.586184	-0.883079	0.367027	0.543038	0.202572	-1.09805	-0.578739	-1.00078	-0.148376	-0.704329	-1.12086	1.54382	-0.542656
47	National Skeleton	2	32	m	R	L: 20/25, R: 20/20 (uncorrected)	377	341	0.515126	0.462636	-0.314355	-0.391779	-0.288785	-0.409387	1.23798	1.01956	-0.00669096	0.952174	0.70355	0.144206	1.83631	0.91139	-0.753774	-1.8904	-0.943671	1.12557	-0.00505304	1.74886	1.35305	-1.38129	0.876671	0.252592	0.21629	0.589682	0.795583	0.879409	1.06482	0.366538	0.577257	0.263713	-1.07151	0.833594	0.484999	1.49672	1.85067	1.14662	0.793183	0.946951	0.583191
48	National Bobsled	2	26	f	R	L: 20/20, R: 20/20 (uncorrected)	382	310	-0.694514	0.90034	-0.148194	-1.09429	0.580276	0.0622326	0.0546985	0.717302	-0.1967	0.983314	-0.0827633	-0.277442	-1.37265	-1.26238	-0.153857	0.497925	0.583383	1.14579	0.556397	-0.134694	-1.17949	-0.169833	1.76248	0.744556	-1.25329	-0.668199	-1.13743	-0.344569	-0.408939	-1.37861	1.24715	0.0165285	-0.899083	-0.0679469	0.0346577	0.293047	-0.405041	-0.345558	-0.353556	-0.862853	-0.919893
49	National Luge	2	19	f	R	L: 20/20, R: 20/20 (uncorrected)	378	335	-1.04605	0.121857	0.216236	-1.22953	-0.741721	-0.334366	-0.516354	1.04974	0.768762	0.725834	1.52723	0.84148	0.670106	0.177568	0.317306	-1.0706	-1.00301	-0.199607	1.09612	0.650812	-0.142356	-0.181565	1.22705	0.541106	-0.824438	-0.931275	-0.688425	-0.425578	0.117029	-0.550182	0.287601	1.4377	-0.189418	0.477512	0.466475	-0.000138564	0.0525167	1.18214	0.00540605	-0.927822	0.657058
50	National Skeleton	2	24	f	R	L: 20/20, R: 20/15 (uncorrected)	379	341	-1.45437	-0.140596	-0.651122	-1.1543	0.154439	-1.32278	-1.18653	-0.265086	0.35497	-0.0859368	-0.376938	1.51263	-0.292962	0.287519	1.28917	0.957698	-0.515018	-1.40147	-2.28624	-0.515478	-0.908854	-0.521245	0.97585	0.529658	-0.942578	-0.0793465	-1.43837	-0.914581	-0.399688	-1.06333	-0.385327	-0.970266	0.296415	-0.991863	-0.423843	-1.64696	-0.734229	-0.493435	-0.762956	0.202846	-0.434299
51	National Alpine	2	20	f	R	L: 20/15, R: 20/15 (corrected)	419	217	0.852262	2.26657	0.97309	-0.0629418	1.37025	0.264453	1.48296	1.63009	1.27014	1.06688	-0.0874316	0.598709	0.00103312	-1.16313	1.16234	-0.67037	-0.204662	-1.8717	0.178608	1.55722	-0.465412	0.69137	0.846387	0.725469	-0.281933	1.14405	0.679666	0.535471	1.5012	1.66378	0.917637	0.0743213	1.01395	-0.125155	0.723832	0.394822	0.609118	0.920745	1.1638	0.819126	-0.0516742
52	National Skeleton	2	40	m	R	L: 20/20, R: 20/20 (uncorrected)	377	376	-1.51497	-0.306346	-0.187743	-1.81579	-0.360608	-1.00231	-0.517125	-0.102234	0.78941	1.0055	-0.051932	1.0464	-1.57606	-1.20975	-0.693248	1.96984	0.742915	0.00432809	-1.3171	-0.707154	-0.351466	-0.680266	0.603017	0.340277	-1.61651	-0.589865	-0.79876	-1.5588	-0.596526	-0.311206	-0.324232	-0.448445	0.390696	-0.928903	0.457297	0.627945	-1.47151	-0.133455	0.246116	-1.45231	-1.18099
53	Varsity Football	2	18	m	R	L: 20/15, R: 20/15 (uncorrected)	365	364	-1.28094	1.71066	1.39407	-0.497939	1.46245	2.28591	-1.48353	0.920703	-0.290542	-0.919865	-0.483929	-1.62919	-0.285479	0.77605	1.42603	0.0311761	0.134052	0.868109	-0.715713	0.62437	-1.22764	-3.00016	1.48268	1.7341	-1.9514	0.155224	0.482247	-2.02762	0.0547502	-0.566569	-0.609324	-0.600675	-2.12511	-0.553774	0.401112	-0.455783	-0.191782	-0.0873069	-0.755938	0.323487	-1.03469
54	National Skeleton	2	30	f	R	L: 20/20, R: 20/20 (uncorrected)	385	335	-0.591789	-0.690273	-0.833389	-1.05118	-0.946129	-0.691184	0.212386	-0.0498627	-0.514609	0.979998	0.646682	0.0361377	-1.08462	0.302984	0.218123	-0.376176	-0.794425	-0.57391	0.0883032	0.106946	0.144739	1.24253	0.872536	1.01865	-0.502959	-0.722623	-0.627411	0.21476	-0.318899	-0.390631	0.76104	0.263098	-0.0300291	0.502583	-0.718766	-0.749685	0.714557	0.0471102	0.469035	-0.0188561	1.05288
55	National Skeleton	2	39	m	R	L: 20/20, R: 20/20 (uncorrected)	356	376	0.870042	1.7749	1.13808	1.26591	1.57924	1.38962	-0.335031	0.172136	-0.256213	-1.20021	-1.11283	-1.23304	-0.380559	0.0726628	-0.494769	1.01997	1.50535	1.61015	0.383141	0.542647	-0.435772	1.16698	0.3343	-0.1229	-0.410516	-0.284991	-0.579755	-0.763801	-0.463198	-0.320613	-1.03036	-0.72916	-0.00456535	-0.421794	0.320062	-0.408632	-0.496443	0.230206	-0.208739	-0.443138	-0.44422
56	Varsity Football	2	18	m	R	L: 20/15, R: 20/15 (uncorrected)	365	327	-0.4442	0.577109	1.08489	-0.120846	0.282161	0.902998	-0.480708	0.68198	0.724844	-0.278951	0.247601	-0.223639	-1.29273	-0.0987236	-1.0746	1.035	-0.522905	0.571489	0.869795	1.00144	1.28456	-0.569221	1.42602	0.813075	-0.458899	-0.218043	-0.636987	-0.615855	0.406883	-0.311576	-0.715182	0.600309	0.138932	-0.507435	-0.0173167	0.0281275	-0.462442	0.98021	0.616539	-0.232453	1.16312
57	National Skeleton	2	19	f	R	L: 20/20, R: 20/20 (uncorrected)	385	328	-0.57923	0.852262	0.856795	0.431058	1.85275	1.87906	-1.12545	-0.48767	-0.523316	-1.21404	-1.53894	-1.57503	0.544072	2.37666	1.1552	-0.122758	1.1303	0.804805	0.459038	-0.220804	-1.13415	0.40692	0.752421	1.42877	0.409342	0.511793	1.03298	-0.467667	-0.406957	-0.00941964	-1.85679	-1.90444	-2.00715	-0.0291524	1.06732	0.310794	0.605305	0.910495	0.195322	0.649878	-0.510268
58	Varsity Football	2	18	m	R	L: 20/25, R: 20/25 (corrected)	365	330	-0.726918	-0.15101	-0.422558	-0.120846	-0.468414	-0.137946	-0.913239	0.304221	-0.422661	-0.653913	0.663746	-0.23207	-1.5751	0.847461	-0.66244	1.17097	-0.0839048	0.688448	-0.488776	-1.39189	-0.87956	-1.46124	0.656871	-0.276309	-0.432653	-1.22167	-0.556171	-0.192445	-0.65196	-0.183027	-0.0199854	0.65266	0.214897	-0.431734	-1.39007	-0.815643	-0.326583	-0.918254	-0.279316	-0.130081	0.736169
59	National Alpine	2	21	m	R	L: 20/15, R: 20/15 (corrected)	405	238	0.419775	1.69152	2.1354	-0.636249	1.3971	1.3971	1.44732	0.895532	1.41167	1.66056	-0.487519	-0.225942	-0.869265	-0.932237	-1.72483	-0.782351	2.01457	-0.149433	-0.518227	0.962489	0.207002	-0.235469	1.28817	2.36858	-0.745482	1.81003	1.74873	-0.330637	1.64501	1.50503	0.303671	-0.661461	-0.770905	-0.23245	1.51911	0.403705	-0.253445	0.667709	0.834801	-0.347272	-1.33794
60	Varsity Football	2	19	m	R	L: 20/40, R: 20/20 (uncorrected)	365	362	-0.895536	-0.63172	-1.07637	-0.847621	-0.514517	-1.16865	-0.580021	-0.422661	-0.587647	0.264881	0.0872673	0.559105	1.07242	-0.61984	-0.0833598	-2.06919	-1.39941	-0.74487	-1.15413	0.115285	0.203297	0.214923	0.123072	-0.509743	-1.38642	-1.50879	-1.26795	-1.19968	-1.02146	-0.753737	-0.0633829	0.539889	0.550292	-1.67657	-0.116284	-0.406041	-0.669427	0.313917	0.777151	2.03969	0.362241
61	Varsity Football	2	20	m	R	L: 20/20, R: 20/20 (uncorrected)	364	331	-0.0204231	0.117798	-0.484551	-0.741721	0.115356	-1.21475	0.804408	0.160151	0.497554	1.33599	-0.00115957	1.61096	0.0222443	1.36788	0.539897	-1.0548	-0.827815	-2.24079	0.606502	0.840738	0.556397	0.505784	-0.0350734	-0.128335	-0.0241234	-0.43903	-0.843681	0.365697	0.437249	-0.0702154	0.198574	1.0373	0.93831	0.187287	0.287784	-0.603399	0.735066	0.559042	0.46868	0.483179	0.0795728
62	Varsity Football	2	18	m	R	L: 20/20, R: 20/20 (uncorrected)	364	361	0.373708	1.13739	1.02558	-0.120846	1.53541	1.34329	0.796136	0.159533	0.195797	0.709924	-0.962923	-0.832232	-0.768651	-1.0746	-0.508943	0.318516	0.259992	0.726516	-0.8766	-0.48005	-1.25722	0.987123	1.254	0.505784	0.566414	0.845362	1.03451	1.26055	1.34008	0.935326	0.614476	0.293317	-0.582973	1.11251	0.34575	1.004	0.933087	0.942751	0.774078	-0.537094	0.52288
63	Varsity Football	2	21	m	R	L: 20/25, R: 20/25 (uncorrected)	364	364	1.34158	2.71973	1.5007	1.1508	1.46997	2.1476	0.768762	1.97844	-0.124357	-0.382831	-0.0137817	-1.47166	0.0750639	-2.34995	-1.3667	-0.433392	0.643052	1.27432	0.122683	0.988069	0.340873	0.846387	2.00397	0.792483	-0.0624167	0.334104	0.689252	0.499533	0.492885	0.507365	0.475805	-0.188196	-0.713564	-0.0227886	0.979293	0.920086	0.0802052	0.162084	1.22784	-0.15093	-1.40342
64	National Luge	2	20	m	R	L: 20/20, R: 20/13 (uncorrected)	390	350	0.685441	1.15348	1.0324	-0.438994	1.37025	1.1508	1.66573	0.306598	0.381183	1.60241	-0.789459	-0.607346	0.23855	1.928	1.02089	-1.08735	1.00038	0.486323	1.44095	-0.216317	-0.283326	1.22705	1.14206	1.25778	0.207075	0.213278	0.437856	1.03722	0.254839	0.17948	0.860412	-0.370685	-0.843876	0.583122	0.679952	1.10306	1.38217	1.03702	1.60396	0.739467	0.160203
[truncated: 4 more columns]

## Sheet: OHA
Subject	team_code	Study_1WithinSeason_2YeartoYear	Age	Sex	Handedness	Visual_acuity	Time_btw_Exam1_2	Time_btw_Exam2_3	Total_hits	Total_hits2	Total_hits3	Hits_nondom	Hits_nondom2	Hits_nondom3	Hits_dom	Hits_dom2	Hits_dom3	Hand_bias_hits	Hand_bias_hits2	Hand_bias_hits3	Miss_bias	Miss_bias2	Miss_bias3	Hand_transition	Hand_transition2	Hand_transition3	Hand_selection_overlap	Hand_selection_overlap2	Hand_selection_overlap3	Median_error	Median_error2	Median_error3	Hand_speed_nondom	Hand_speed_nondom2	Hand_speed_nondom3	Hand_speed_dom	Hand_speed_dom2	Hand_speed_dom3	Hand_speed_bias	Hand_speed_bias2	Hand_speed_bias3	Movement_area_nondom	Movement_area_nondom2	Movement_area_nondom3	Movement_area_dom	Movement_area_dom2	Movement_area_dom3	Movement_area_bias	Movement_area_bias2
1	Varsity Football	1	18	M	R	L: 20/20, R: 20/25 (uncorrected)	25	337	-0.465114	-1.14304	-1.50187	-0.116755	-0.515701	-1.31875	-0.427975	-1.0965	-1.37814	-0.263197	-0.488126	0.0503831	0.177242	-0.153184	-0.197918	-0.295645	0.651389	-0.178022	0.328548	-0.736223	0.675211	1.17238	-1.39058	-1.32822	-1.1903	-1.33196	-1.39011	-0.963678	-1.32017	-1.01337	-0.231614	-0.556298	0.0376603	-1.43921	0.0477524	-0.984946	-1.31552	-1.70602	-0.574087	-0.126674	-2.75783
2	Varsity Hockey	1	21	M	R	L: 20/25, R: 20/20 (corrected)	100	264	2.04279	1.39593	1.32566	1.36945	1.02496	0.604758	1.78906	1.16547	1.47536	0.159401	0.0240877	0.510926	3.04898	0.799631	-0.532521	-1.36392	-0.548837	-1.10911	1.28154	1.19522	1.07285	1.33525	0.73135	0.675512	2.65264	1.13952	-0.213278	3.70285	1.88942	1.04109	0.415392	0.310704	1.01296	1.07641	1.12664	-0.269755	2.31466	1.47777	1.12463	0.78702	-0.0036763
3	Varsity Hockey	1	23	M	L	L: 20/20, R: 20/20 (uncorrected)	100	274	0.706736	-0.960797	0.910419	0.757994	-1.65697	0.556617	0.373224	0.270259	0.870713	-0.237933	1.67218	0.253912	0.536115	0.400605	0.804688	0.616248	1.05495	1.42084	-0.647176	-0.712052	-0.422376	0.675512	0.108025	-1.51593	1.41267	0.301467	0.661654	0.921624	0.682256	0.242622	-0.0973588	0.879919	-0.0939733	0.161907	-0.203034	-0.421435	0.0904091	0.619442	0.613926	0.253308	1.2644
4	Varsity Football	1	19	M	R	L: 20/13, R: 20/15 (uncorrected)	26	338	-0.147786	1.60861	0.978887	-0.241353	1.20394	0.549362	-0.331124	1.37165	1.063	-0.0744991	0.00633422	0.285465	-0.271888	-0.391235	0.175741	-0.174588	1.12828	-0.328006	-0.273883	1.27129	0.879639	1.65701	-0.77647	1.28111	-0.311251	0.491612	-0.695565	0.317379	1.12987	0.0178316	0.243213	0.169196	0.426811	-1.26244	0.0287693	-1.24932	-1.20474	0.276205	-0.371232	-0.243234	-0.047207
5	Varsity Football	1	19	m	R	L: 20/20, R: 20/20 (uncorrected)	32	332	1.04765	2.04279	-0.147786	1.52569	2.18325	0.34298	0.257408	1.063	-0.427975	-0.941198	-0.795444	-0.627648	1.17126	1.51818	0.59078	-0.0972062	1.1726	0.528535	-1.27068	1.28154	1.10629	1.28111	-0.89765	1.17238	0.614987	1.21305	0.475774	0.362784	0.667524	0.348281	-0.844122	-1.15467	-0.668959	-0.186941	1.21329	1.60153	-0.098463	0.93754	0.825668	-0.227263	-0.605581
6	Varsity Hockey	1	22	M	R	L: 20/20, R: 20/20 (uncorrected)	100	274	0.84224	0.57235	-0.590394	-0.0117313	-0.112938	-1.02939	1.37165	1.063	0.158417	0.924425	0.817286	1.03816	-0.418206	-0.643623	-0.789968	-0.37923	-0.520012	-0.502118	-1.02416	-0.369827	-2.17677	0.450528	0.73135	1.49678	-0.067984	-0.714336	-1.15253	1.67862	0.496702	0.461622	1.47288	1.07563	1.67967	0.326438	0.126276	-0.907383	1.62705	0.377703	1.04822	0.998641	-0.0484105
7	Varsity Football	1	21	M	R	L: 20/20, R: 20/25 (uncorrected)	27	335	1.89672	1.5374	1.5374	1.47721	1.69427	0.604758	1.47536	0.757994	1.78906	-0.0934645	-0.682381	0.693661	-0.959059	-1.39139	-0.18413	0.126951	1.54871	-0.479816	1.05014	1.42982	-0.778378	1.81596	1.86867	1.65701	0.977856	0.445183	-0.819818	0.368329	-0.559853	-0.131223	-1.19277	-1.78586	0.473245	1.77865	2.41801	-1.16698	1.86484	1.2976	0.743759	-0.262223	-1.28398
8	Varsity Football	1	18	M	R	L: 20/20, R: 20/20 (uncorrected)	29	335	0.372816	0.241125	-1.56097	1.22818	0.288943	-1.00534	-0.427975	0.257408	-1.28457	-1.27769	-0.0711607	-0.189232	0.995849	-0.369017	0.152475	1.14021	0.475687	-0.170402	0.91825	0.629659	-1.68832	0.165538	-0.12379	0.0503364	0.592139	-0.901855	-1.03858	0.353286	-0.218403	-0.971298	-0.858102	0.362894	-0.474285	-0.354187	-0.347673	-0.883966	-0.504868	0.0946233	-0.688406	-0.53536	0.215762
9	Varsity Football	1	20	M	R	L: 20/20, R: 20/20 (uncorrected)	27	337	1.60861	1.96958	2.11634	1.71851	2.04807	1.36945	0.356769	1.063	1.89449	-0.98182	-0.706652	0.219217	-0.498829	1.48614	0.377668	2.02659	-0.306527	-0.345383	-0.00552282	-0.173402	1.89678	1.60374	-0.18219	0.450528	1.6494	0.77659	1.24728	1.41216	1.08428	1.7039	-0.76214	-0.176086	-0.0156506	2.17976	1.10337	1.93928	1.05376	1.53941	2.88047	-1.32393	0.0763973
10	Varsity Football	1	18	M	R	L: 20/15, R: 20/15 (uncorrected)	30	335	0.241125	0.0455334	-0.465114	-0.416581	0.597843	-1.31875	0.960935	-0.331124	0.257408	1.00044	-0.755194	1.41032	0.542514	1.2465	-0.86158	-1.62896	-0.179322	-0.439876	-1.10545	-1.51988	-1.59534	0.393868	0.337042	-0.417631	-2.23976	-1.88975	-1.77288	-0.640796	-1.97351	-1.23223	1.96813	-0.72812	0.341819	-2.99356	-3.21507	-2.89218	-1.96905	-2.0572	-2.15973	2.41355	3.05056
11	Varsity Football	1	22	M	R	L: 20/25, R: 20/25 (uncorrected)	27	336	-0.899617	-0.838219	-0.0835947	-0.809697	0.191982	0.0656665	-0.524483	-1.37814	-0.136375	0.293824	-1.34078	-0.162379	-0.0942715	1.07606	0.0561575	0.254661	0.39261	-0.925468	-1.05382	-0.151087	-1.99163	-1.32822	-0.358493	0.393868	-1.53346	-0.814586	-0.0964778	-0.806374	-1.43186	0.0733102	0.654722	-1.41385	-0.214442	-0.709496	0.304173	-0.230161	-0.373944	-0.865481	0.469234	0.122824	-1.78362
12	Varsity Football	1	23	M	R	L: 20/20, R: 20/20 (uncorrected)	28	337	-1.44258	-2.14124	-0.652689	-1.22331	-1.12654	-0.262198	-1.00198	-2.20655	-0.716481	0.295311	-1.04387	-0.358341	-0.242024	0.981347	-0.0566186	-0.305365	-0.53717	-0.103742	-0.637157	0.14416	-0.429332	-1.01964	-2.82095	-1.08094	-1.85032	-1.91247	-1.29189	-1.31366	-2.26771	-1.146	0.466945	-1.10688	-0.172578	0.227506	-0.897934	-0.220308	-0.554716	-0.985376	0.293125	-1.29012	-0.467875
13	Varsity Football	1	18	M	R	L: 20/15, R: 20/15 (uncorrected)	29	334	-0.147786	-0.211733	0.57235	0.701719	-0.116755	0.701719	-0.716481	-0.0384706	-0.136375	-1.14948	0.0426711	-0.679373	0.985747	0.689335	1.94871	1.17739	-0.5852	-0.379134	0.406212	-0.775771	-0.280921	1.00816	-0.476958	0.619512	-0.353636	-0.564563	-0.135495	-1.19471	0.0537661	-0.464671	-1.79794	0.232946	-1.01373	0.374466	0.472898	0.623667	-0.481452	0.162807	-0.194351	-1.35396	-0.683629
14	Varsity Football	1	18	M	R	L: 20/20, R: 20/20 (uncorrected)	26	338	0.706736	2.3391	1.89672	1.01615	3.23196	2.20749	0.257408	0.556617	0.859267	-0.610317	-1.69816	-0.950895	2.58638	0.333244	-0.344843	-0.995563	1.5895	0.822744	-0.595643	-0.927928	-2.03663	0.280045	0.953113	1.38924	0.778437	0.182198	0.307624	0.121481	-0.398957	-0.0576024	-1.35937	-1.32836	-1.03078	0.446511	0.635508	-0.407658	0.389477	-0.293843	-0.553117	-0.400039	-1.38992
15	Varsity Football	1	19	M	R	L: 20/15, R: 20/15 (corrected)	27	337	0.372816	-0.52787	1.32566	1.20394	-0.932433	0.967674	-0.427975	0.257408	1.16547	-1.25342	1.01237	0.0485323	0.880764	0.185345	1.76752	-0.180146	-2.4682	-0.547363	0.754273	-0.688407	-0.194293	1.28111	1.92124	1.38924	-0.0785682	-1.18299	-0.368636	0.616429	0.907664	1.08323	0.292281	2.07891	1.19523	0.0970552	-0.594807	-0.186592	1.39314	0.959708	0.476869	1.05192	1.54042
16	Varsity Football	1	18	M	R	L: 20/25, R: 20/30 (uncorrected)	27	336	1.18605	1.96958	2.04279	1.12192	2.6569	1.09768	0.356769	0.556617	2.1067	-0.612152	-1.40264	0.501298	1.09188	0.545335	-0.0566186	0.906391	1.10246	-0.519012	-1.23136	-0.173402	0.435558	-0.0655687	-0.00752665	0.222877	0.396399	0.655496	-0.254385	0.147588	-0.0686237	0.994958	-0.878497	-1.45978	0.928633	-0.973779	0.407008	-0.611191	-1.21638	0.0210052	0.466477	-0.713021	-0.776573
17	Varsity Hockey	1	23	M	R	L: 20/30, R: 20/40 (uncorrected)	100	264	0.110475	1.39593	2.04279	-0.438255	0.684858	1.40449	0.657113	1.47536	1.68406	0.834489	0.45947	0.102341	0.0906103	-0.187537	-0.0566186	-0.622873	-1.29893	0.352216	-0.0507161	0.905541	0.129983	0.337042	-0.476958	2.84493	-1.08757	-0.108909	-0.239047	-0.180048	1.14794	0.471402	0.827762	1.02368	0.475848	-1.88724	-1.15349	-0.284669	-1.7121	0.227094	-0.504279	0.00464902	1.58398
18	Varsity Football	1	22	M	R	L: 20/20, R: 20/20 (uncorrected)	29	336	0.57235	-0.211733	-0.0191556	-0.314074	0.500882	-0.931861	1.26835	-0.716481	0.960935	1.1145	-0.975857	1.48714	0.20205	1.04551	-0.594807	-1.25969	0.379016	-0.513406	0.00108975	-1.2284	-0.825793	-0.0655687	1.06306	1.33525	0.260256	-0.42126	-0.643484	1.76121	-0.419869	0.564744	1.16359	-0.456602	1.08521	0.626352	0.0105688	1.14644	1.31667	1.13835	0.826197	0.362221	0.906183
19	Varsity Hockey	1	23	M	R	L: 20/20, R: 20/20 (uncorrected)	98	266	1.25571	0.84224	0.439058	0.476641	2.08629	0.765427	1.47536	-0.62065	-0.0384706	0.611896	-1.91415	-0.609567	-1.77102	0.912715	0.183498	0.0360639	0.934926	0.0455315	1.23838	1.37282	0.394111	1.65701	2.28543	-0.596182	-0.109618	1.25225	-0.0798213	1.50468	0.33086	0.541073	1.38425	-1.48151	0.353577	-0.235696	0.69019	0.589542	0.488574	0.417627	1.75773	0.52731	-0.628475
20	Varsity Football	1	20	M	R	L: 20/50, R: 20/50 (uncorrected)	31	333	-0.147786	2.11634	1.75201	0.862389	1.1797	2.02383	-1.37814	2.1067	0.757994	-1.84737	0.453748	-0.880368	0.628916	0.455469	-0.210088	0.159684	-0.644005	0.830543	2.03678	1.12712	0.949473	-0.00752665	0.842548	0.393868	0.621033	0.118774	1.63151	0.200466	1.11247	1.68341	-1.02041	0.620948	-0.434919	-0.30921	0.368197	0.731402	0.646536	0.36109	0.461231	0.800881	-0.345079
21	Varsity Football	1	18	M	R	L: 20/15, R: 20/15 (uncorrected)	28	336	-0.590394	0.57235	1.18605	-0.614417	-0.217113	0.494425	-0.62065	1.26835	1.47536	0.0231206	1.01742	0.568229	1.01588	0.852436	1.09552	-0.485346	-0.874635	-0.720535	0.686864	-0.761565	0.345065	-0.77647	0.675512	1.44308	0.460007	-0.75278	0.813263	0.281819	0.17298	1.37614	-0.78915	0.636169	0.0335691	0.491755	-0.545158	-0.810683	0.963864	-0.231999	0.436688	0.160183	0.0765893
22	Varsity Hockey	1	21	M	R	L: 20/20, R: 20/20 (uncorrected)	98	249	-0.3389	0.241125	1.39593	0.943434	1.0492	1.67003	-1.74931	-0.524483	0.556617	-2.26226	-1.21188	-0.79411	0.459062	-0.875026	-3.44814	1.55611	1.7124	1.88193	0.589014	-0.68089	0.756271	-0.0655687	1.33525	0.675512	0.0460658	-0.905854	-0.642769	-0.395379	-0.114764	-0.126197	-1.06488	0.587392	0.231751	0.223366	0.808262	0.252506	-0.484137	0.763478	0.761791	-1.19469	-0.383262
23	Varsity Football	1	23	M	R	L: 20/25, R: 20/40 (uncorrected)	27	337	-0.147786	-0.275437	0.639404	-0.0359716	1.10698	1.10698	-0.136375	-1.37814	-0.0384706	-0.0797754	-1.98842	-0.852246	-1.32328	1.42323	2.84302	1.59067	0.142247	-0.571286	2.33388	0.262705	0.668167	0.897908	0.222877	-0.12379	0.381253	-0.794876	0.448266	0.788705	-1.25476	0.432647	0.0424908	-1.12628	-0.447863	0.750238	0.852673	0.951168	0.923853	1.00016	0.897284	-0.159135	-0.188409
24	Varsity Football	1	19	M	R	L: 20/20, R: 20/25 (uncorrected)	26	337	-0.147786	0.110475	1.25571	-1.22273	0.36722	0.445945	1.16547	-0.0384706	1.5795	1.90321	-0.346191	0.678274	-0.193274	1.18586	0.325843	-0.346827	-0.59007	-0.618868	1.89678	1.6404	1.23838	0.222877	0.507022	-0.358493	-0.307722	-0.118914	-0.488039	1.71151	0.522334	0.865548	1.70869	0.235548	1.12032	0.941424	0.214842	0.197439	2.90474	1.01807	0.92323	1.40923	0.533977
25	Varsity Hockey	1	22	M	R	L: 20/20, R: 20/20 (uncorrected)	97	266	0.439058	1.89672	2.19024	-0.0117313	1.34521	1.7551	0.257408	1.5795	1.5795	0.18986	0.0620524	-0.186395	-0.119634	0.689335	0.121126	0.438843	-0.167372	0.0593976	0.499374	0.620758	-0.220787	0.165538	1.00816	0.165538	-0.398827	-0.334163	0.98005	0.303497	0.484948	0.737366	0.429162	0.556182	-0.702177	-0.920252	-0.891718	-0.124832	-0.0797329	0.0241241	0.41013	0.822049	0.909005
26	Varsity Football	2	18	m	L	L: 20/15, R: 20/15 (uncorrected)	364	364	-1.50187	0.57235	0.0455334	-1.28457	0.456504	-0.0384706	-0.908192	0.573603	0.240463	0.287639	0.142859	0.241663	0.487793	0.483221	-0.101657	0.778992	0.510117	0.49592	-0.322181	-1.4668	-0.341723	-0.18219	-0.0655687	-0.656083	-0.822546	0.565845	1.22484	-0.122352	0.414847	1.21743	1.53931	0.368299	0.508875	-0.534742	0.150609	1.44711	0.175852	0.638297	1.42904	1.20746	0.87168
27	Varsity Football	2	18	m	R	L: 20/15, R: 20/25 (uncorrected)	364	364	1.25571	0.306839	1.39593	1.6582	0.36722	0.862389	0.456504	0.257408	1.37165	-0.892852	-0.127139	0.249468	-0.29345	1.51818	-1.64615	1.46717	-1.22909	0.601835	-0.00552282	0.435558	0.448161	1.92124	-1.01964	0.73135	-0.279501	-1.11003	-1.67793	-0.584982	-0.206888	-1.2365	-0.990977	0.710412	0.202418	-0.591082	-0.22653	-0.787565	-0.984173	-0.0336263	-0.518591	-0.896522	-0.0975258
28	Varsity Football	2	19	m	R	L: 20/30, R: 20/25 (uncorrected)	364	364	-1.14304	0.84224	-0.838219	-0.140996	-0.365534	-0.785456	-1.47139	1.78906	-0.427975	-1.1748	1.45647	0.34855	1.0753	-2.2459	-0.051159	-0.163736	-1.09652	-0.297339	1.35559	-0.0724696	0.851615	-0.417631	0.675512	-1.26608	-0.273631	-0.246336	-0.79024	-0.672199	1.31237	-0.647757	-1.09286	1.2746	-0.285117	-0.533069	-0.53554	0.13696	-0.334531	2.14285	0.530482	-0.0729876	2.60792
29	Varsity Football	2	19	m	R	L: 20/30, R: 20/40 (uncorrected)	364	329	-0.402125	0.505568	1.1167	-1.60459	0.653238	0.216222	0.657113	0.257408	1.5795	1.996	-0.337029	0.860833	-0.522135	0.0540389	-2.78576	-1.56765	-0.526497	0.355533	0.801152	0.544219	2.22651	-0.417631	1.38924	1.33525	-0.628131	1.19764	0.606832	0.341576	0.546345	0.958774	0.693199	-1.25078	-0.0905365	-1.17476	0.488892	0.634666	0.629248	1.69126	1.5298	2.09497	0.870154
30	National Luge	2	20	f	R	L: 20/20, R: 20/25 (uncorrected)	378	341	0.910419	0.774347	1.39593	0.862389	-0.389774	0.709098	0.657113	1.16547	1.47536	-0.208454	1.11373	0.435199	0.0974567	-0.242024	-1.91351	-0.24838	0.108635	0.545646	0.422376	0.394111	0.448161	1.97367	1.1178	1.76312	0.511911	0.799203	-0.11068	1.38282	1.20298	0.78114	0.439326	-0.0450229	0.604343	0.412203	0.783343	0.344172	0.96853	0.550083	0.533555	0.254205	-0.581522
31	National Skeleton	2	28	f	R	not collected	249	79	-2.14124	-0.899617	-0.590394	-1.34451	-1.17484	-0.383399	-2.11568	-0.331124	-0.62065	-0.717664	0.811693	-0.155599	1.50556	-0.523351	0.193195	-1.55297	-0.219952	1.4364	-0.369827	-1.30564	-1.13612	0.222877	0.619512	0.563348	-1.1888	-0.887267	-0.342998	-1.35317	-0.505957	-0.189177	-0.543799	0.283725	-0.0517398	-0.623638	-0.593698	0.896939	-1.25713	-0.455239	-0.237481	-1.26712	-0.149288
32	Varsity Football	2	19	m	R	L: 20/25, R: 20/25 (uncorrected)	365	365	0.372816	0.57235	0.372816	-0.0402165	0.34298	0.421704	0.757994	0.657113	0.257408	0.54706	0.176481	-0.157733	-0.713088	-0.362712	0.880764	-0.222789	0.379407	0.107017	1.83193	0.353508	0.754273	-0.18219	0.619512	0.842548	0.533718	0.407294	0.794398	1.64433	1.04283	1.08666	0.648314	0.20343	-0.164373	0.116434	0.397873	1.72463	1.4381	0.895932	1.9105	1.07172	0.195833
33	National Bobsled	2	27	m	R	L: 20/15, R: 20/20 (uncorrected)	383	281	0.910419	1.18605	1.8242	-0.535216	0.459316	1.06828	1.37165	1.26835	1.5795	1.38474	0.531151	0.302209	-0.242024	2.17213	0.488836	-0.617899	-2.10705	-0.382214	0.00108975	-1.09337	0.0220652	1.92124	-0.476958	2.2338	0.257691	-0.236439	0.0443587	1.06259	0.62617	0.247926	0.605565	0.765826	-0.00285291	0.299737	-0.769095	0.451255	1.0967	0.540972	0.71971	0.513786	1.33874
34	National Skeleton	2	28	m	A	L: 20/20, R: 20/20 (uncorrected)	377	336	-1.79537	0.241125	-0.465114	-2.93484	-0.383399	-1.10154	0.0597923	0.657113	0.257408	3.24447	0.807016	1.18366	0.577883	0.689335	0.992134	-3.26692	-0.66393	-2.45156	-0.509123	0.0974283	0.328548	-2.28721	-0.476958	0.337042	-1.46458	0.663965	0.0670943	0.850083	1.10828	1.15882	2.68869	0.239745	1.02371	-1.30646	-0.344753	-0.125066	1.32194	1.53689	1.71805	3.07497	1.7706
35	National Skeleton	2	33	m	R	not collected	209	117	0.774347	-0.776599	1.25571	0.13082	-0.480361	1.29459	0.859267	-1.37814	0.456504	0.547528	-0.743579	-0.528784	0.645772	1.133	-0.601325	-0.465966	-0.376126	0.0255073	1.09779	0.565251	-1.10679	-0.77647	-0.476958	-1.64218	-0.361274	-1.78438	-0.772393	0.384498	-1.62257	-0.350841	0.79589	0.141564	0.443179	0.00736876	-0.383393	0.361326	0.874322	-0.678322	1.12101	0.637257	-0.73269
36	Varsity Football	2	20	m	R	L: 20/30 R: 20/30 uncorrected	365	364	-1.26348	-0.838219	-0.652689	-1.15059	-0.389774	-1.19907	-0.716481	-0.811978	-0.233925	0.473439	-0.339676	0.915515	0.689335	0.579194	-0.716846	-1.38127	-0.455816	1.01327	1.77093	0.467214	2.11849	0.619512	-1.57894	-0.0655687	-0.528549	-0.94367	-0.884675	-0.0775924	-0.479256	-0.101299	0.07839	0.168618	0.603125	-0.125226	-0.964745	0.152559	-0.0108369	-0.503933	-0.177717	-0.197259	0.327993
37	National Luge	2	19	f	R	L: 20/13, R: 20/20 (uncorrected)	378	335	0.84224	0.439058	1.5374	0.470185	0.138387	0.628998	0.960935	0.657113	1.78906	0.273803	0.337901	0.66939	-2.11664	-1.04825	0.80653	0.121381	-0.116442	-0.611613	0.605811	-0.529517	-0.0745882	0.165538	1.71013	-0.656083	-0.329108	-0.65517	-1.0124	0.833705	-0.0489175	-0.351214	0.851273	0.288	0.439211	-0.757085	-1.37497	-1.69416	0.199724	-0.713486	-0.928255	0.919801	0.706649
38	National Skeleton	2	30	m	R	L: 20/20, R: 20/20 (uncorrected)	377	341	0.110475	0.910419	0.84224	0.100576	0.490935	0.67679	-0.0384706	0.757994	0.456504	-0.0792076	0.201234	-0.129151	0.0906103	-0.264605	-0.857008	-0.0848723	-0.217638	1.33937	-0.0507161	-0.269928	-0.437658	1.06306	-0.476958	1.1178	-0.308766	0.798088	0.547028	-0.322166	0.919673	0.77406	-0.243015	-0.0598526	0.0938897	-0.356589	0.619941	0.655606	0.183405	0.857916	0.531252	0.333902	-0.0883754
39	National Bobsled	2	28	f	R	L: 20/20, R: 20/20 (uncorrected)	357	307	-0.652689	0.978887	0.910419	0.0465399	0.855278	1.69527	-1.56433	0.556617	-0.331124	-1.37834	-0.205547	-1.38406	0.742888	-0.0102005	0.96402	1.19577	1.01761	0.814173	-0.108145	1.181	-0.643445	-0.358493	0.450528	0.222877	0.7195	2.21799	1.4863	0.00062957	1.53818	0.463509	-1.15328	-0.932476	-1.36638	0.615289	2.59394	1.33992	1.39021	1.53119	1.19443	0.445142	-1.20965
40	National Alpine	2	20	m	R	L: 20/20, R: 20/20 (uncorrected)	391	252	1.46651	2.11634	2.26449	0.653238	1.0492	2.11053	1.68406	2.21349	1.37165	0.584906	0.607625	-0.531147	1.03076	0.222294	0.349395	-2.01185	-0.565386	-0.114724	-1.14623	1.39265	-0.236296	1.44308	1.71013	1.55033	-0.122077	0.33211	0.475855	1.63251	2.15419	1.36211	1.43584	1.41821	0.517856	-0.281545	0.833534	-0.296171	1.4644	1.76798	1.18718	1.61314	0.562022
41	Varsity Football	2	18	m	R	L: 20/20, R: 20/20 (corrected)	362	366	1.1167	0.505568	0.639404	0.597843	0.886629	0.757579	1.26835	0.0597923	0.356769	0.365232	-0.657085	-0.341805	-0.969794	0.609643	1.94871	0.977244	0.534179	-1.15738	-0.689791	0.544219	0.668167	-0.0655687	0.675512	1.00816	0.0019289	0.507893	0.534556	0.813501	0.453642	0.730599	0.383217	-0.610039	-0.290714	-0.863039	0.919885	0.790351	-0.847257	-0.196203	0.760489	-0.314002	-1.54982
42	National Skeleton	2	27	m	L	L: 20/15, R: 20/13 (uncorrected)	385	335	0.175671	0.241125	0.910419	-1.37814	-0.331124	0.456504	1.76799	0.668466	0.855278	2.35545	0.739677	0.274938	-0.329828	-0.0307789	0.625056	2.38722	0.716041	0.679496	-1.30758	0.68089	-0.74488	-0.00752665	-1.32822	0.675512	-0.864814	-0.454092	-0.627387	0.766139	-0.121613	-0.308598	2.42978	0.725648	0.690985	0.0930873	-0.065622	-0.100214	1.36399	0.42135	0.182243	1.62333	0.894123
43	Varsity Football	2	20	m	R	L: 20/20, R: 20/20 (uncorrected)	144	326	-0.402125	0.639404	0.439058	-0.365534	0.862389	1.2622	-0.136375	-0.233925	-0.427975	0.190297	-0.85715	-1.27543	0.843069	1.25349	0.144721	-0.72419	-0.265141	0.842242	-1.1831	0.607968	-0.145422	0.787029	1.49678	-1.08094	0.232137	1.07677	0.485134	0.493586	0.688409	0.49399	-0.204013	-0.952729	-0.477207	0.663299	1.44805	1.46774	0.856894	0.696047	1.33638	-0.135764	-1.06218
44	National Luge	2	19	m	L	L: 20/15, R: 20/15 (uncorrected)	378	336	-0.402125	0.241125	-0.211733	-1.00198	-0.62065	-0.136375	0.0609897	1.1797	-0.0886972	0.89938	1.38704	0.0444946	-1.54574	-0.0307789	-0.0138193	-1.48669	0.971439	0.2601	0.633429	1.10545	-1.61697	-0.417631	0.280045	-0.358493	-0.571325	-0.423292	0.0181496	-0.555187	0.460299	-0.335539	0.568346	1.64341	0.030807	-0.526673	-1.21695	0.00803726	-0.915327	-0.665505	0.300633	-0.220613	1.14899
45	Varsity Football	2	20	m	L	L: 20/20, R: 20/15 (uncorrected)	363	364	0.774347	0.306839	1.60861	0.356769	0.356769	1.063	0.967674	0.216222	1.45297	0.490659	-0.0728034	0.323527	1.41793	-0.839376	-0.568543	0.777806	0.187522	0.385108	-0.944023	-0.435558	-0.989853	0.73135	0.563348	1.06306	0.608713	0.736875	1.82133	0.689368	0.483953	1.6316	0.609903	0.195265	0.267481	0.111068	-0.211252	1.22508	0.175307	-0.167671	1.59091	0.411951	0.39163
46	National Luge	2	18	f	R	L: 20/20, R: 20/20 (uncorrected)	378	216	0.306839	0.910419	0.439058	-0.0159762	-0.0402165	0.138387	0.657113	1.5795	0.657113	0.455303	1.0576	0.337901	0.129215	-2.4923	0.650309	-0.324809	0.407563	-0.637997	0.0777535	0.74488	0.218779	-0.83696	1.38924	-0.0655687	-0.872839	-1.98468	-1.96721	0.0204385	-0.687138	-1.07801	0.620238	1.48636	0.940632	-0.830768	-1.4895	-1.66871	-0.363486	-0.194127	-1.23713	0.314804	1.64314
47	National Skeleton	2	32	m	R	L: 20/25, R: 20/20 (uncorrected)	377	341	0.241125	-0.402125	0.57235	-1.15002	-0.680658	0.418214	1.37165	-0.62065	0.257408	1.95688	0.115587	-0.0731651	-0.223866	1.68941	0.20205	-1.61519	-1.44124	0.526881	-0.889887	1.33795	-0.369827	1.22682	-0.89765	0.222877	-0.478989	-0.0953172	-0.253469	1.10515	0.485573	-0.145411	1.70934	0.571481	0.0323737	0.416806	0.269333	1.24953	0.595072	0.996612	0.296554	-0.142755	0.447631
48	National Bobsled	2	26	f	R	L: 20/20, R: 20/20 (uncorrected)	382	310	-0.899617	0.774347	0.110475	-1.29603	-0.0312949	0.483556	-0.136375	0.657113	-0.331124	1.08785	0.507799	-0.613561	-1.08313	-0.933558	1.07919	-0.577489	-0.311259	-0.0905303	0.290234	-0.145422	1.6404	-1.51593	-1.32822	0.73135	-1.88563	-1.03765	-1.19093	-1.02337	0.257597	-1.28269	1.05224	1.40019	-0.456843	-1.49031	-1.02286	-0.541296	-0.900844	0.299413	-0.527281	0.631028	1.45483
49	National Luge	2	19	f	R	L: 20/20, R: 20/20 (uncorrected)	378	335	-0.776599	-1.44258	-0.0191556	-1.12635	-1.8176	-0.88338	0.0597923	-0.331124	0.960935	1.06518	1.53521	1.4386	-0.0898568	0.138756	-0.359788	-0.651087	-1.73861	-1.25487	1.8674	-0.891626	1.84279	-0.958541	0.108025	-0.656083	-0.335743	-0.796895	-0.587649	0.375963	0.0078948	0.643777	0.344237	0.555954	1.03991	0.396286	-0.59624	-0.328173	0.439987	0.969673	0.878754	-0.288844	1.5531
50	National Skeleton	2	24	f	R	L: 20/20, R: 20/15 (uncorrected)	379	341	-1.26348	-0.211733	-2.0267	-1.05363	-0.386795	-1.58408	-0.907144	0.0597923	-1.65697	0.206229	0.372755	0.045461	0.864411	0.624751	0.689335	-0.714083	-1.29738	-2.22928	0.64196	0.0492702	0.0908469	-0.0655687	1.22682	-0.536474	-0.108588	-0.310633	-1.26847	-0.362213	0.276211	-1.20543	-0.734282	0.368397	-0.243017	-0.748667	-0.973833	-2.23359	-0.251646	-0.406427	-1.41723	0.340842	0.475646
51	National Alpine	2	20	f	R	L: 20/15, R: 20/15 (corrected)	419	217	0.57235	0.774347	1.32566	0.240463	-0.0886972	0.838148	0.257408	1.37165	1.26835	-0.0226183	0.983186	0.2106	-1.09094	-0.478553	0.528895	0.749482	-0.455221	0.603329	1.58956	-0.420963	1.07285	-0.716179	0.0503364	-0.656083	1.49018	0.836898	1.37018	1.50962	1.88346	2.62494	-0.496682	0.601988	0.724518	1.24135	0.015634	1.8764	0.977573	0.891614	1.69288	-0.59251	0.645158
52	National Skeleton	2	40	m	R	L: 20/20, R: 20/20 (uncorrected)	377	376	-1.91141	0.110475	1.04765	-1.8278	-0.37066	0.224291	-1.56433	0.158417	0.960935	0.374592	0.496409	0.601319	-0.00480134	-1.09365	1.02637	0.00547113	1.28759	-1.17245	-1.59534	-0.858201	-1.69938	-0.596182	0.787029	0.280045	-1.30835	0.148908	-0.362854	-1.64507	0.123017	0.127001	-0.491228	0.0634751	0.752357	-0.932281	0.751212	-1.28228	-1.48882	-0.313856	0.394455	-1.21763	-1.52836
53	Varsity Football	2	18	m	R	L: 20/15, R: 20/15 (uncorrected)	365	364	1.32566	0.0455334	0.439058	1.22818	0.677479	0.757579	0.960935	-0.427975	-0.427975	-0.275147	-0.885542	-0.936935	1.87618	0.17057	-0.154622	-0.461132	0.543073	0.723551	1.49625	0.696109	0.499374	-0.18219	1.22682	1.44308	-0.306588	-0.0531923	0.510459	-0.0752629	-1.09382	-0.595872	-0.274353	-2.00961	-1.9441	-0.577717	0.0413248	-0.514803	-0.514581	-1.08285	-0.524942	-0.251243	-1.80576
54	National Skeleton	2	30	f	R	L: 20/20, R: 20/20 (uncorrected)	385	335	-1.50187	0.175671	0.0455334	-1.39299	-0.229894	-0.755945	-1.0965	0.356769	0.657113	0.378915	0.479399	1.14135	0.28716	0.401598	-0.925056	-1.27173	1.11568	-0.250896	-0.61654	0.651577	0.696109	0.619512	-0.29954	0.0503364	-0.424257	-0.403785	-0.660949	-0.159451	0.304887	0.21825	0.124553	0.699813	0.971856	0.467809	0.382935	-0.288528	1.2207	1.0862	0.921987	0.444472	0.406941
55	National Skeleton	2	39	m	R	L: 20/20, R: 20/20 (uncorrected)	356	376	-0.147786	0.372816	0.910419	-0.220104	0.908887	0.458627	-0.811978	-0.62065	0.556617	-0.409076	-1.04135	0.158698	-0.152365	-0.147482	0.0521097	1.58862	1.51758	-0.0988142	-0.933078	-1.13452	0.422376	0.222877	0.563348	0.165538	-0.364226	-0.403482	-0.210872	-0.499939	0.172067	0.202545	-0.147072	0.802737	0.61662	-0.557538	-0.293823	-0.880748	-1.06397	-0.116414	-0.0530569	-1.05941	-0.113206
56	Varsity Football	2	18	m	R	L: 20/15, R: 20/15 (uncorrected)	365	327	0.84224	0.57235	0.110475	1.22818	0.677479	-0.265594	0.257408	0.356769	0.556617	-0.755194	-0.290132	0.606291	0.288845	0.689335	-1.5764	0.575685	-1.02019	0.616389	0.274731	0.179482	-0.0507161	-0.358493	1.28111	-0.596182	-0.433309	-0.481041	-0.613096	0.650309	0.285605	0.265087	0.75587	0.429579	0.612213	-0.0809628	-0.48955	-0.631854	0.448855	0.767699	0.122433	0.284382	1.18224
57	National Skeleton	2	19	f	R	L: 20/20, R: 20/20 (uncorrected)	385	328	0.0455334	0.0455334	-0.0191556	0.36722	0.757579	1.15546	-0.136375	-0.524483	-1.00198	-0.421121	-1.0157	-1.691	0.0328031	-0.207722	0.0446917	0.589063	0.0643697	1.56235	-0.842089	-0.630316	-1.50678	0.619512	-0.656083	0.563348	0.828988	0.503849	0.411694	-0.143831	0.179747	-0.647393	-1.72898	-0.908332	-1.8695	0.729332	0.198331	0.201546	0.152841	0.0523201	-1.2279	-0.96206	-0.507423
58	Varsity Football	2	18	m	R	L: 20/25, R: 20/25 (corrected)	365	330	-0.465114	-0.0191556	-0.52787	0.186868	-0.736976	-0.761216	-0.716481	0.356769	0.0597923	-0.755194	0.892989	0.702674	-0.569929	-0.303731	-0.403539	0.177545	-1.25032	-0.511144	1.40021	-1.94744	-0.688407	-1.45315	0.73135	0.0503364	-0.246996	-1.27704	-0.981116	-0.0815646	-0.454568	-0.0184957	-0.360751	0.642132	0.785759	-0.294302	-1.85674	-0.969197	-1.09951	-1.29159	-0.880961	-1.4437	0.703753
59	National Alpine	2	21	m	R	L: 20/15, R: 20/15 (corrected)	405	238	0.978887	0.706736	1.1167	0.216222	-0.213717	0.919193	1.37165	1.37165	0.356769	0.737368	1.09161	-0.442117	0.689335	-0.703694	-0.949571	0.606455	-0.296022	1.38005	0.236507	-0.0360657	-0.807928	-0.536474	1.60374	-1.83323	0.928485	0.613872	1.67144	1.21563	1.67781	1.15443	-0.175293	0.678211	-1.00212	1.02946	0.776157	0.762948	0.538107	0.344824	-0.499549	-0.838111	-0.795879
60	Varsity Football	2	19	m	R	L: 20/40, R: 20/20 (uncorrected)	365	362	-1.96915	-2.14124	-2.53645	-1.4144	-1.62883	-1.84184	-1.56433	-1.65697	-2.56717	-0.029353	0.117411	-0.682381	0.152742	-0.447533	0.359373	-0.497483	0.41496	-0.913953	-0.708271	-1.52852	1.01032	-0.536474	-0.958541	-1.01964	-1.54623	-1.31722	-1.96558	-1.57138	-0.946891	-1.48192	-0.58816	0.0492469	0.346247	-0.622035	-0.119364	-0.862356	0.0460666	-0.344105	-0.19064	0.534637	-0.619281
61	Varsity Football	2	20	m	R	L: 20/20, R: 20/20 (uncorrected)	364	331	-0.652689	-1.85349	-0.652689	-1.53392	-2.39982	-0.314074	0.657113	-0.427975	-0.62065	1.91433	2.19905	-0.239122	-1.16279	-0.0566186	0.459062	-1.23886	-1.96119	0.920406	0.396676	0.251119	1.31106	-0.476958	-0.29954	0.675512	-1.67026	-2.37032	-1.14474	-0.0482647	-0.88523	-0.83295	1.79321	1.97371	0.00576234	-0.893853	-2.23105	-0.421825	0.511793	0.185382	-0.0370522	1.49819	3.7325
62	Varsity Football	2	18	m	R	L: 20/20, R: 20/20 (uncorrected)	364	361	-1.96915	0.978887	-0.52787	-2.23495	-0.0402165	-0.85914	-0.716481	1.68406	0.158417	1.76901	1.11797	0.869541	-1.33102	-2.61535	-0.959059	0.394162	0.335407	-0.000819618	-0.183562	-0.470538	1.25818	-1.14244	1.60374	0.450528	-0.748231	-0.167546	-0.410176	0.849832	1.52765	1.00336	1.39016	1.36081	1.16524	-0.472327	0.239838	0.544191	-0.0725743	0.663733	2.23819	0.178462	0.132846
63	Varsity Football	2	21	m	R	L: 20/25, R: 20/25 (uncorrected)	364	364	1.25571	1.25571	1.60861	1.58548	2.55993	1.7551	0.456504	-0.427975	0.257408	-0.820039	-2.02816	-1.04637	-0.087549	3.39143	1.10683	1.41184	0.0401775	0.753506	1.37992	0.162274	-1.10679	2.3883	0.507022	0.842548	0.799266	1.32505	1.06876	0.301834	0.118866	1.26073	-1.07219	-1.85249	-0.222697	1.18761	1.09536	-0.0588121	0.104749	0.632728	-0.250553	-1.45396	-0.802437
64	National Luge	2	20	m	R	L: 20/20, R: 20/13 (uncorrected)	390	350	-0.147786	-1.32338	-0.776599	0.549362	-0.189477	0.114147	-0.62065	-1.74931	-1.1907	-0.94337	-1.40897	-1.10627	0.426796	0.148801	0.689335	0.0678317	0.69387	0.412417	0.764703	-1.19076	-0.614652	0.280045	-2.35303	-0.596182	-0.110091	-0.818867	-1.134	-0.471443	-1.20243	-0.837027	-0.997734	-1.06679	-0.045649	1.17207	-0.0799751	-0.178068	0.390043	-0.0646923	0.739797	-1.12968	-0.318494
[truncated: 16 more columns]

## Sheet: TRB
Subject	team_code	Study_1WithinSeason_2YeartoYear	Age	Sex	Handedness	Visual_acuity	Time_btw_Exam1_2	Time_btw_Exam2_3	Test_time1	Test_time2	Test_time3	Dwell_time1	Dwell_time2	Dwell_time3	Time_ratio1	Time_ratio2	Time_ratio3	TaskScore1	TaskScore2	TaskScore3
1	Varsity Football	1	18	M	R	L: 20/20, R: 20/25 (uncorrected)	25	337	0.42254	-0.954863	0.65079	-0.0128208	-0.739871	-0.464577	3.08133	1.14787	3.99469	0.961471	0.214475	1.1321
2	Varsity Hockey	1	21	M	R	L: 20/25, R: 20/20 (corrected)	100	264	0.777686	-1.09196	-0.995749	0.303552	-1.72279	-1.35897	0.200557	2.84709	-0.828958	1.23086	0.173098	0.201492
3	Varsity Hockey	1	23	M	L	L: 20/20, R: 20/20 (uncorrected)	100	274	0.809174	-2.86366	-1.45588	0.0587746	-1.6935	-1.33684	0.867712	0.257682	0.0226563	1.25575	0.00262432	0.0912579
4	Varsity Football	1	19	M	R	L: 20/13, R: 20/15 (uncorrected)	26	338	-0.00470039	0.172409	-1.38663	-0.0206151	-0.353809	-1.56273	0.0630233	0.368823	-0.58974	0.671542	0.786528	0.103933
5	Varsity Football	1	19	m	R	L: 20/20, R: 20/20 (uncorrected)	32	332	-1.57474	-1.16534	-1.49883	-0.954252	-0.585551	-0.886893	-0.432175	0.122965	1.38574	0.0723274	0.15343	0.0840198
6	Varsity Hockey	1	22	M	R	L: 20/20, R: 20/20 (uncorrected)	100	274	-0.515088	-2.08088	-1.2416	-0.38093	-1.5115	-0.630955	0.211578	0.576574	0.507256	0.389706	0.0234671	0.134751
7	Varsity Football	1	21	M	R	L: 20/20, R: 20/25 (uncorrected)	27	335	-1.37183	-0.638078	0.804262	-0.79645	-0.593864	0.903762	-0.230833	1.21743	1.75318	0.106808	0.334121	1.25185
8	Varsity Football	1	18	M	R	L: 20/20, R: 20/20 (uncorrected)	29	335	0.808951	0.121755	-0.352956	1.1162	0.132045	-0.66382	1.47243	0.166133	0.367039	1.25557	0.752839	0.470582
9	Varsity Football	1	20	M	R	L: 20/20, R: 20/20 (uncorrected)	27	337	-0.0197383	-1.39783	-0.173501	-0.713487	-0.628084	-1.29607	1.14459	1.42004	0.463357	0.662152	0.101796	0.569715
10	Varsity Football	1	18	M	R	L: 20/15, R: 20/15 (uncorrected)	30	335	1.24389	-0.0976299	0.969406	1.68098	0.491893	0.888286	-0.171192	-0.168236	-0.0370448	1.61288	0.614497	1.38461
11	Varsity Football	1	22	M	R	L: 20/25, R: 20/25 (uncorrected)	27	336	0.785349	0.563995	0.447203	0.92281	0.708624	0.723066	-1.80922	0.901737	-1.94843	1.2369	1.0661	0.979437
12	Varsity Football	1	23	M	R	L: 20/20, R: 20/20 (uncorrected)	28	337	0.180536	0.781821	0.630112	0.198806	1.0518	0.251065	0.305394	1.96672	-1.12746	0.791991	1.23412	1.11626
13	Varsity Football	1	18	M	R	L: 20/15, R: 20/15 (uncorrected)	29	334	0.153219	-1.05269	-0.607794	0.257105	-0.837915	-0.624142	-0.259864	0.596747	0.500262	0.773692	0.184324	0.347337
14	Varsity Football	1	18	M	R	L: 20/20, R: 20/20 (uncorrected)	26	338	-0.145215	-1.16502	-0.336198	-0.502551	-0.913798	-0.393435	0.996598	0.401343	0.288321	0.586217	0.153512	0.479421
15	Varsity Football	1	19	M	R	L: 20/15, R: 20/15 (corrected)	27	337	0.456223	-0.340695	-0.957068	0.613372	-0.615024	-1.78893	-1.8397	-1.09691	-0.0631161	0.986037	0.477041	0.213761
16	Varsity Football	1	18	M	R	L: 20/25, R: 20/30 (uncorrected)	27	336	-1.18507	0.0356123	1.47526	-2.72953	-1.83154	-0.776515	1.03799	0.912198	1.50142	0.148427	0.697011	1.81145
17	Varsity Hockey	1	23	M	R	L: 20/30, R: 20/40 (uncorrected)	100	264	0.749626	0.324277	0.594964	1.2876	0.645202	-0.15877	1.53504	0.294626	-0.606151	1.2088	0.891122	1.0895
18	Varsity Football	1	22	M	R	L: 20/20, R: 20/20 (uncorrected)	29	336	0.511616	-0.0640346	-1.25118	0.564374	-0.262937	-1.52963	-1.70364	1.29898	-0.324366	1.02692	0.634846	0.13253
19	Varsity Hockey	1	23	M	R	L: 20/20, R: 20/20 (uncorrected)	98	266	-1.23272	-2.40241	-1.25979	-0.481712	-2.79679	-1.47707	0.289763	1.17385	0.823226	0.136836	0.0102069	0.130554
20	Varsity Football	1	20	M	R	L: 20/50, R: 20/50 (uncorrected)	31	333	-0.637041	-1.60508	0.292558	-1.80214	-1.93793	-1.35406	1.75392	-0.225148	1.21264	0.334568	0.0680297	0.868848
21	Varsity Football	1	18	M	R	L: 20/15, R: 20/15 (uncorrected)	28	336	0.525801	-0.900787	-0.894611	-0.0628419	-1.25974	-0.635267	-0.145543	0.0734939	-1.70235	1.03748	0.232501	0.234622
22	Varsity Hockey	1	21	M	R	L: 20/20, R: 20/20 (uncorrected)	98	249	1.36718	-0.958245	-0.480854	1.51806	-0.352021	-0.222609	0.0476033	0.408818	1.19259	1.71807	0.21338	0.406072
23	Varsity Football	1	23	M	R	L: 20/25, R: 20/40 (uncorrected)	27	337	1.21445	-0.093118	-2.03267	-0.185756	-0.405333	-1.52043	0.0841086	1.09965	-0.490942	1.58799	0.617212	0.0263767
24	Varsity Football	1	19	M	R	L: 20/20, R: 20/25 (uncorrected)	26	337	0.596012	-1.84105	-1.20448	0.0453897	-1.37281	-0.697629	1.74379	0.0766329	1.80495	1.09029	0.041129	0.143624
25	Varsity Hockey	1	22	M	R	L: 20/20, R: 20/20 (uncorrected)	97	266	1.04351	-2.32752	-0.170042	0.224789	-2.18319	-0.860442	-1.25812	-0.0392892	0.828633	1.44536	0.0124943	0.57172
26	Varsity Football	2	18	m	L	L: 20/15, R: 20/15 (uncorrected)	364	364	0.521164	1.10399	-0.429451	1.0423	1.32663	-0.187595	0.719797	0.52415	0.128411	1.03402	1.49544	0.431366
27	Varsity Football	2	18	m	R	L: 20/15, R: 20/25 (uncorrected)	364	364	-0.0876728	0.346601	-1.39713	-0.111818	0.297221	-1.58451	-0.0743942	-1.16551	0.0660311	0.620495	0.906926	0.101929
28	Varsity Football	2	19	m	R	L: 20/30, R: 20/25 (uncorrected)	364	364	1.48135	-0.272149	1.99346	1.89469	0.18014	1.60291	0.809342	-0.167771	2.38789	1.81675	0.514008	2.27168
29	Varsity Football	2	19	m	R	L: 20/30, R: 20/40 (uncorrected)	364	329	0.445157	-0.476592	-0.169611	-0.0073487	-1.51968	-0.826527	-0.0313504	2.03332	-0.437257	0.977941	0.408136	0.571971
30	National Luge	2	20	f	R	L: 20/20, R: 20/25 (uncorrected)	378	341	-0.661783	-2.26114	-0.582174	-0.594927	-2.91732	-3.24477	-0.267026	-0.138811	-0.298029	0.323991	0.014884	0.358759
31	National Skeleton	2	28	f	R	not collected	249	79	-0.190644	-0.470393	-0.428496	-0.438315	-0.53549	-0.6524	0.809006	-0.269756	-0.257122	0.559827	0.411149	0.431844
32	Varsity Football	2	19	m	R	L: 20/25, R: 20/25 (uncorrected)	365	365	0.0421876	0.39634	-0.844891	-0.399543	-1.15205	-1.63819	1.03632	2.47953	-0.235728	0.701206	0.942519	0.252164
33	National Bobsled	2	27	m	R	L: 20/15, R: 20/20 (uncorrected)	383	281	0.880049	-1.63368	-1.27745	1.29423	-0.870209	-0.347313	0.341996	0.577414	0.946042	1.31231	0.0641675	0.126573
34	National Skeleton	2	28	m	A	L: 20/20, R: 20/20 (uncorrected)	377	336	-0.228145	0.212329	-0.824856	0.564492	0.447665	-0.175359	0.129068	1.11835	0.190795	0.538498	0.813511	0.259469
35	National Skeleton	2	33	m	R	not collected	209	117	-1.05912	-0.731293	-0.650554	-0.518714	-0.405168	-0.127083	0.537547	-0.069621	-0.0212471	0.182453	0.295385	0.328766
36	Varsity Football	2	20	m	R	L: 20/30 R: 20/30 uncorrected	365	364	1.90803	2.42344	1.54338	2.05698	1.95985	1.20171	0.448816	0.653768	-1.12209	2.19458	2.66551	1.87083
37	National Luge	2	19	f	R	L: 20/13, R: 20/20 (uncorrected)	378	335	1.06461	0.660715	-0.269229	0.3772	0.26287	-0.230379	0.654669	0.786332	-0.0712644	1.46278	1.13973	0.515615
38	National Skeleton	2	30	m	R	L: 20/20, R: 20/20 (uncorrected)	377	341	-0.656554	-0.6236	-0.550163	-0.218731	-0.283161	0.147894	0.122872	-0.0515607	0.41784	0.326209	0.340401	0.373339
39	National Bobsled	2	28	f	R	L: 20/20, R: 20/20 (uncorrected)	357	307	0.591254	1.58235	-0.345546	0.161487	0.659048	0.449752	-0.728447	-0.896029	-1.25712	1.08669	1.90496	0.47448
40	National Alpine	2	20	m	R	L: 20/20, R: 20/20 (uncorrected)	391	252	-0.163786	-2.43147	-2.45683	-0.913003	-1.87654	-2.18861	2.84866	-0.445227	0.728126	0.575356	0.00942351	0.00878396
41	Varsity Football	2	18	m	R	L: 20/20, R: 20/20 (corrected)	362	366	-0.528464	-0.495032	-0.97878	0.17218	0.0736356	-0.272873	0.198062	0.765834	1.73422	0.383416	0.399247	0.206813
42	National Skeleton	2	27	m	L	L: 20/15, R: 20/13 (uncorrected)	385	335	-0.716141	-2.13743	-1.10752	-0.601136	-1.54688	-0.900313	0.467433	-1.06283	0.536432	0.301481	0.0204074	0.168784
43	Varsity Football	2	20	m	R	L: 20/20, R: 20/20 (uncorrected)	144	326	0.512281	0.811404	0.932246	-0.141223	-0.165759	-0.885515	-1.001	0.662589	1.59071	1.02741	1.25752	1.35441
44	National Luge	2	19	m	L	L: 20/15, R: 20/15 (uncorrected)	378	336	0.531917	-1.05407	0.2931	0.201615	-1.04928	-0.449901	0.993207	-0.334792	-0.765627	1.04204	0.183922	0.869227
45	Varsity Football	2	20	m	L	L: 20/20, R: 20/15 (uncorrected)	363	364	-0.0572023	-0.85617	-0.274622	-0.06754	-0.0884824	-1.23683	-0.63874	-0.96418	-0.745282	0.639023	0.248112	0.512649
46	National Luge	2	18	f	R	L: 20/20, R: 20/20 (uncorrected)	378	216	0.281505	-1.36368	-1.92354	-1.41332	-1.53687	-1.91654	1.35476	0.786712	-0.35554	0.861139	0.108416	0.0341048
47	National Skeleton	2	32	m	R	L: 20/25, R: 20/20 (uncorrected)	377	341	-0.703207	0.314882	1.03894	0.224391	0.816484	1.19173	-0.983513	0.958189	0.140763	0.306746	0.884501	1.4416
48	National Bobsled	2	26	f	R	L: 20/20, R: 20/20 (uncorrected)	382	310	0.407526	-0.200678	-0.415869	0.636472	0.489958	-0.159225	0.430311	-0.29353	0.485191	0.950594	0.554079	0.438192
49	National Luge	2	19	f	R	L: 20/20, R: 20/20 (uncorrected)	378	335	0.58762	-0.347743	-0.516695	0.331807	-1.18389	-1.44404	0.0707255	0.835795	0.17139	1.08393	0.473322	0.388947
50	National Skeleton	2	24	f	R	L: 20/20, R: 20/15 (uncorrected)	379	341	1.00972	-1.24639	-0.187271	0.78735	-1.88335	0.0161476	-1.01805	0.573174	-0.215671	1.41757	0.133638	0.561765
51	National Alpine	2	20	f	R	L: 20/15, R: 20/15 (corrected)	419	217	-0.65786	-1.2808	-2.24074	-0.0905555	-1.09753	-1.07319	-0.849836	0.82742	-0.588661	0.325654	0.125829	0.0156941
52	National Skeleton	2	40	m	R	L: 20/20, R: 20/20 (uncorrected)	377	376	-0.459975	-0.687825	-0.97463	0.254874	0.119826	-0.389315	0.797209	1.91365	0.308173	0.416242	0.313082	0.208129
53	Varsity Football	2	18	m	R	L: 20/15, R: 20/15 (uncorrected)	365	364	-0.875886	-0.857159	-1.71533	-0.420777	-1.34474	-1.40212	-1.23229	-0.891477	-1.21236	0.24113	0.247758	0.054097
54	National Skeleton	2	30	f	R	L: 20/20, R: 20/20 (uncorrected)	385	335	0.997409	1.34839	0.410812	1.184	1.24244	0.590438	0.711011	-1.37631	-1.20056	1.40749	1.70194	0.95297
55	National Skeleton	2	39	m	R	L: 20/20, R: 20/20 (uncorrected)	356	376	0.345183	0.238392	0.130234	0.55161	0.126148	0.747754	1.70246	-0.319452	1.04608	0.90592	0.831328	0.758435
56	Varsity Football	2	18	m	R	L: 20/15, R: 20/15 (uncorrected)	365	327	-0.316689	-0.670959	-0.96517	0.292432	0.15497	-0.538094	-0.410114	-0.19615	-0.725912	0.489821	0.320121	0.21115
57	National Skeleton	2	19	f	R	L: 20/20, R: 20/20 (uncorrected)	385	328	-0.157331	-0.900643	-1.38384	-1.02185	-1.15379	-2.25781	-0.117764	-0.338216	-0.379924	0.579121	0.23255	0.104471
58	Varsity Football	2	18	m	R	L: 20/25, R: 20/25 (corrected)	365	330	-0.114275	0.0340158	-0.508303	0.0713976	0.513456	0.0306643	0.889014	0.799375	0.169429	0.604532	0.695995	0.392919
59	National Alpine	2	21	m	R	L: 20/15, R: 20/15 (corrected)	405	238	0.801505	-0.0837005	-0.0293351	0.532715	-0.328236	-0.467962	-0.481004	-0.189567	-1.18663	1.24967	0.622896	0.656191
60	Varsity Football	2	19	m	R	L: 20/40, R: 20/20 (uncorrected)	365	362	1.95722	1.31903	0.787074	2.23417	1.12498	1.14295	0.201421	2.70478	1.20775	2.23892	1.67681	1.23826
61	Varsity Football	2	20	m	R	L: 20/20, R: 20/20 (uncorrected)	364	331	1.53368	1.46608	1.12852	2.38529	1.74088	0.24409	0.38602	0.490548	0.0989184	1.86235	1.80347	1.51588
62	Varsity Football	2	18	m	R	L: 20/20, R: 20/20 (uncorrected)	364	361	1.7756	0.0359114	0.528365	2.2695	0.285816	1.2754	-2.02038	-0.19608	0.0902595	2.07594	0.697202	1.03939
63	Varsity Football	2	21	m	R	L: 20/25, R: 20/25 (uncorrected)	364	364	0.279961	-0.684258	-1.34489	-0.0383032	-2.20783	-3.13056	0.428295	-0.134001	0.307847	0.860064	0.314562	0.112195
64	National Luge	2	20	m	R	L: 20/20, R: 20/13 (uncorrected)	390	350	0.586488	0.057367	-0.572049	0.26012	-0.516473	-0.48597	-0.678317	-0.323074	-0.33349	1.08308	0.710932	0.363334
